# Supplementary material for: Subregion preference in the long-range connectome of pyramidal neurons in the medial prefrontal cortex
Source: BMC Biol. 2024 Apr 29;22:95. doi: 10.1186/s12915-024-01880-7 (PMC11057135; doi:10.1186/s12915-024-01880-7)
Supplement: Supplementary file 2 — Additional file 2. Fezf2 and Plxnd1 input and output raw data. [file 12915_2024_1880_MOESM2_ESM.xlsx]

## Sheet: 1-Fezf2 input origin data
Fezf2 input raw data：The numbers of input neurons of the individual input sample
Neurons in the injection site were excluded from the raw data.
	Sample ID
Brain Region	3608 aPL	3610 aPL	3613 aPL	0758 mPL	0606 aPL	0607 mPL	0608 mPL	0609 pPL	0610 mPL	5695 pPL	3616 pPL	0613 pPL	3620 IL	3621 IL	0615 IL		BrainRegion	1569 mPL	1570 mPL	1573 aPL	1575 mPL	1576 pPL	1577 pPL	1579 pPL
FRP	264	1163	37	914	107	21	177	83	98	13	73	116	214	120	93		FRP	697	1832	1315	1546	1679	290	2256
MOp	106	1010	799	1901	27	10	6	18	40	271	190	16	45	66	16		MOp	644	1188	1588	1831	835	337	3068
MOs	1054	5350	4292	6879	165	89	159	367	361	2672	2325	325	689	488	110		MOs	5282	10044	6714	13605	10249	2765	15970
SSp	3	45	20	93	0	0	0	3	1	24	22	5	13	20	1		SSp	399	849	550	937	818	124	1852
SSs	0	20	2	38	1	0	0	2	1	2	2	1	2	3	1		SSs	72	211	271	215	200	32	599
GU	15	78	55	161	1	0	0	0	2	34	19	0	4	5	1		GU	6	40	25	22	13	1	58
VISC	1	6	4	5	0	0	0	0	0	1	0	0	0	0	0		VISC	12	58	87	57	32	7	120
AUD	6	8	5	43	2	0	1	1	0	13	7	0	7	17	0		AUD	17	18	15	14	16	8	19
VIS	3	2	2	32	0	0	0	1	0	24	3	0	11	48	4		VIS	65	54	19	49	38	21	59
ACAd	662	1658	1122	2264	32	50	127	355	204	3333	2232	328	1736	1057	294		ACAd	4534	6670	1076	8312	3914	4585	3607
ACAv	222	144	295	577	2	4	29	145	67	2698	1609	52	2369	2784	245		ACAv	1142	2599	361	943	919	370	1233
ORBl	893	1389	2140	2965	79	34	74	331	53	1267	1351	154	536	442	122		ORBl	1396	3261	2158	1467	2585	389	3552
ORBm	1213	968	1598	1619	67	8	47	103	53	1423	1359	84	442	517	253		ORBm	2174	4268	1312	2503	1308	1159	967
ORBvl	780	583	1090	1665	54	14	22	211	37	642	1345	69	682	703	213		ORBvl	2300	5568	3725	3311	4708	1248	1827
AId	887	1559	1799	3072	245	31	118	129	71	627	565	100	188	142	36		AId	561	1555	1465	1185	838	232	2426
AIp	1	8	6	28	0	0	0	0	0	6	3	1	4	2	0		AIp	7	49	54	78	46	15	160
AIv	449	653	825	851	10	1	3	19	7	427	585	17	106	108	11		AIv	707	1603	607	916	540	344	964
RSP	10	17	29	105	1	0	1	13	3	91	27	0	38	43	6		RSP	57	208	71	286	182	72	278
TEa	4	7	4	46	0	0	1	0	2	8	1	1	3	13	1		TEa	18	38	18	37	21	5	40
PERI	13	55	42	133	7	0	1	13	0	23	12	3	10	17	6		PERI	4	9	7	12	9	7	29
ECT	8	18	13	71	1	0	1	3	0	21	6	3	5	11	0		ECT	12	38	23	24	19	11	52
MOB	3	28	0	0	4	0	52	2	2	1	4	46	16	12	1		MOB	3	19	89	84	589	13	568
AOBgl	0	49	0	0	8	0	17	22	6	0	0	9	9	7	0		AOBgl	0	2	67	132	343	15	16
AOBgr	0	0	0	0	0	0	0	0	0	0	0	0	0	0	0		AOBgr	0	0	0	0	1	0	8
AOBmi	1	0	0	0	3	0	18	8	0	0	0	1	1	1	0		AOBmi	0	0	2	15	73	0	2
AON	8	13	17	41	2	0	1	8	2	64	38	8	25	35	9		AON	224	992	522	447	1036	193	2654
TT	5	3	2	15	0	0	0	11	0	80	44	10	87	143	8		TTd	113	201	105	122	206	13	361
DP	0	0	1	1	0	0	0	0	0	2	3	2	11	5	1		TTv	3	20	35	32	33	1	513
PIR	30	37	82	85	3	0	1	18	1	59	60	12	40	136	15		DP	267	642	56	187	193	79	225
NLOT1	0	0	0	0	0	0	0	0	0	0	0	0	0	0	0		PIR	177	444	589	236	356	94	2007
NLOT3	3	4	0	7	2	0	1	0	0	3	0	0	0	0	0		NLOT1	0	0	0	0	0	0	0
COAa	0	0	0	2	0	0	0	0	0	1	1	1	1	2	0		NLOT2	0	1	11	9	9	1	17
PAA	0	0	3	5	0	0	0	0	0	10	7	1	6	8	2		NLOT3	3	6	0	3	1	0	13
TR	0	2	0	8	0	0	0	0	2	17	5	0	6	4	0		COAa	2	2	8	8	9	3	57
CA1	7	7	15	33	0	0	1	2	1	169	24	2	63	64	17		COApl	4	5	7	20	12	3	33
CA2	0	0	0	0	0	0	0	0	0	1	1	0	4	0	0		COApm	3	1	8	18	7	3	8
CA3	0	0	0	0	0	0	0	1	0	16	7	0	10	18	8		PAA	8	8	39	10	30	5	120
DG	0	0	0	0	0	0	0	0	0	0	0	0	0	0	0		TR	4	38	122	36	47	6	104
FC	0	0	0	1	0	0	0	0	0	0	0	0	0	0	0		CA1	252	934	66	133	145	82	600
IG	0	0	0	1	0	0	0	5	0	20	4	0	5	19	0		CA2	3	4	0	0	0	0	0
ENTl	13	20	22	47	0	0	4	4	0	50	42	2	33	48	11		CA3	2	5	0	0	1	0	2
ENTm	0	0	2	3	0	0	0	0	0	9	3	0	1	5	0		DG	10	8	1	0	0	0	4
ENTmv	0	0	1	0	0	0	0	0	0	0	0	0	1	0	1		FC	0	0	0	0	0	0	2
PAR	0	0	0	0	0	0	0	0	0	0	1	0	0	1	0		IG	0	12	3	0	6	0	66
POST	0	0	0	0	0	0	0	0	0	0	0	0	0	1	0		ENTl	44	55	132	82	59	23	398
PRE	0	1	0	0	0	0	0	0	0	0	0	0	0	0	0		ENTm	13	10	6	10	8	3	35
SUB	13	3	12	14	0	0	0	3	2	64	46	1	24	38	7		PAR	0	0	0	0	1	0	3
CLA	4	11	6	13	0	0	0	0	0	9	10	0	10	11	0		POST	0	0	0	0	1	0	0
EPd	0	0	4	15	3	0	0	0	0	1	0	0	1	2	0		PRE	0	0	0	0	0	0	0
EPv	2	4	1	14	0	1	1	0	0	3	2	1	3	2	0		SUB	6	1	5	11	18	15	43
LA	0	0	0	0	0	0	0	0	1	0	0	0	0	0	0		APr	0	0	1	0	0	0	0
BLAa	16	26	35	69	2	1	3	3	3	19	20	3	8	2	5		HATA	1	2	0	5	6	0	8
BLAp	5	4	1	11	0	0	0	0	2	15	3	0	5	2	0		ProS	11	21	14	40	19	29	85
BLAv	2	6	4	5	0	0	0	0	0	13	3	0	3	4	2		CLA	34	118	3	0	1	0	1
BMA	5	5	20	50	1	1	1	3	0	20	26	0	8	10	7		EPd	52	143	43	20	19	7	98
COAp	2	0	3	4	0	0	0	0	0	15	5	1	7	6	6		EPv	4	21	38	85	42	25	111
CEA	0	0	3	8	0	0	0	1	0	0	0	0	0	0	0		LA	4	2	2	7	1	0	16
PA	0	0	0	1	0	0	0	0	0	0	0	0	0	0	0		BLAa	229	581	139	85	277	42	224
CP	22	51	24	557	2	0	0	0	0	8	14	0	4	28	4		BLAp	32	352	29	79	47	41	178
ACB	2	2	3	25	0	0	0	0	0	0	1	0	1	0	0		BLAv	3	11	28	83	20	30	29
FS	0	1	0	0	0	0	0	0	0	0	0	0	0	0	0		BMAa	4	19	9	24	19	17	42
OT	0	1	2	5	0	0	0	0	0	0	0	0	1	0	0		BMAp	25	116	44	96	36	53	63
LSc	0	0	0	0	0	0	0	3	0	10	2	0	13	15	2		PA	24	109	16	62	23	17	44
LSr	0	4	4	6	2	0	1	2	1	41	28	3	47	71	8		CP	87	146	36	164	160	37	348
LSv	0	0	0	0	0	0	0	0	0	0	0	0	0	0	0		ACB	21	82	16	58	41	17	145
SF	0	1	1	1	0	0	0	0	0	18	3	0	9	12	3		FS	7	13	3	15	14	6	46
SH	0	0	0	0	0	0	0	1	0	7	1	0	5	13	2		OT	0	0	4	10	15	0	119
AAA	0	0	1	6	1	0	0	0	0	5	2	0	1	0	0		LSc	1	6	0	0	3	0	8
BA	0	0	0	0	0	0	0	0	0	0	0	0	0	0	0		LSr	6	59	13	34	35	26	48
sAMY	0	0	1	11	0	0	0	1	0	0	0	0	0	0	0		LSv	1	9	0	7	1	0	2
IA	1	2	1	21	2	0	0	0	0	1	1	0	0	0	0		SF	5	11	0	0	11	0	13
MEA	0	0	1	2	0	0	0	0	0	4	0	0	3	0	0		SH	0	0	0	0	4	0	5
GPe	0	4	0	10	0	0	0	0	0	0	0	0	0	0	0		AAA	4	13	10	12	17	7	71
GPi	0	0	0	0	0	0	0	0	0	0	0	0	0	0	0		BA	0	0	0	0	0	0	0
SI	2	1	2	20	0	1	0	0	0	7	8	0	5	11	3		CEAc	10	14	1	0	0	0	13
MA	0	1	1	4	0	0	0	1	0	5	0	0	0	1	1		CEAl	1	4	0	4	5	1	6
MS	2	4	16	12	0	0	1	4	0	66	48	1	40	65	9		CEAm	10	5	7	4	4	0	11
NDB	12	5	11	22	3	0	2	11	4	64	40	3	51	61	18		IA	4	29	4	5	4	1	18
TRS	0	0	1	2	0	0	0	2	0	17	6	0	9	12	2		MEA	7	10	6	6	6	1	18
BST	0	0	0	0	0	0	0	0	0	4	2	1	1	1	0		GPe	122	158	17	45	24	25	44
BAC	0	0	0	1	0	0	0	0	0	0	0	0	0	0	0		GPi	7	7	0	8	2	0	10
VAL	0	0	0	5	0	0	0	0	0	0	0	0	0	0	0		SI	142	324	103	223	199	81	503
VM	1	4	2	6	0	0	0	0	0	1	1	0	0	0	0		MA	10	22	28	27	32	15	78
VPL	0	0	0	0	0	0	0	0	0	0	0	0	0	0	0		MS	4	15	0	3	3	1	3
VPLpc	0	0	0	0	0	0	0	0	0	0	0	0	0	0	0		NDB	27	53	42	56	82	40	127
VPM	0	0	0	0	0	0	0	0	0	0	0	0	0	0	0		TRS	0	2	4	5	2	0	5
VPMpc	0	0	0	0	0	0	0	0	0	1	0	0	1	0	0		BST	3	9	15	184	181	88	259
SPFm	0	0	0	0	0	0	0	0	0	2	1	0	4	6	0		BAC	0	0	0	0	0	0	0
SPFp	0	0	0	0	0	0	0	0	0	1	0	0	0	0	0		VAL	316	317	276	425	202	104	558
SPA	0	0	0	1	0	0	0	0	0	0	0	0	0	0	1		VM	418	702	406	210	123	67	467
PP	1	0	0	0	0	0	0	0	0	1	0	0	0	0	0		VPL	3	3	20	20	8	3	53
MG	0	0	0	0	0	0	0	0	0	0	0	0	0	0	0		VPM	5	46	14	10	22	2	41
LGd	0	0	0	0	0	0	0	0	0	0	0	0	0	0	0		SPF	0	0	0	2	1	0	3
LP	0	0	0	0	0	0	0	0	0	1	0	0	0	0	0		SPA	0	51	0	1	0	1	1
PO	0	0	0	3	0	0	0	0	0	0	0	0	0	0	0		PP	0	0	0	0	0	0	0
POL	0	0	0	0	0	0	0	0	0	1	0	0	0	0	0		MG	1	0	1	0	1	0	4
SGN	0	0	0	0	0	0	0	0	0	0	0	0	0	0	0		LGd	0	0	0	0	0	0	0
AV	1	0	0	1	0	0	0	0	0	0	0	0	0	0	0		LP	68	96	7	84	48	38	99
AM	4	2	0	9	0	0	0	1	0	6	2	0	4	1	5		PO	22	30	186	166	180	48	315
AD	1	0	0	0	0	0	0	0	0	0	0	0	0	0	0		POL	0	0	0	0	0	0	0
IAM	26	27	26	34	3	1	1	1	1	40	34	8	23	46	2		SGN	2	2	1	1	0	1	3
IAD	0	0	0	5	0	0	0	0	0	3	2	0	0	1	0		AV	100	52	35	302	98	89	270
LD	0	0	0	1	0	0	0	0	0	1	1	0	0	0	0		AMd	324	692	227	642	284	292	641
IMD	69	244	104	180	14	13	6	13	3	92	91	2	26	28	6		AMv	273	458	136	392	222	162	494
MD	65	70	50	161	12	6	12	14	10	29	33	1	11	15	12		AD	28	35	28	82	46	11	79
SMT	1	0	1	12	0	0	6	0	0	2	1	0	0	1	0		IAM	35	121	14	22	16	14	101
PR	0	0	0	0	0	0	0	0	0	0	0	0	0	0	0		IAD	258	346	193	223	142	101	257
PVT	117	119	100	121	6	1	5	4	3	222	189	10	67	147	9		LD	51	41	17	87	62	32	92
PT	9	4	6	26	1	2	0	3	1	26	15	6	16	7	5		IMD	40	172	20	22	13	6	68
RE	37	58	50	117	1	2	5	4	2	246	102	8	99	126	8		MD	1541	2520	827	984	589	325	1774
RH	14	43	34	96	0	4	3	5	6	106	61	2	34	20	3		SMT	158	389	136	80	62	21	193
CM	50	110	67	137	14	2	6	3	2	79	87	3	36	25	3		PR	51	206	166	86	60	48	117
PCN	0	0	0	5	0	0	0	0	0	0	0	0	0	0	0		PVT	91	481	37	53	53	13	107
CL	0	2	0	4	0	0	0	0	0	0	1	0	1	0	0		PT	242	272	234	301	244	74	525
PF	0	1	0	4	0	0	0	0	0	3	0	0	0	0	0		RE	72	369	456	284	331	126	426
RT	0	0	0	0	0	0	0	0	0	0	0	0	0	0	0		RH	41	135	20	17	14	2	43
IGL	0	0	0	0	0	0	0	0	0	0	0	0	0	0	0		CM	91	307	139	112	67	12	281
LGv	0	0	0	0	0	0	0	0	0	0	2	0	0	1	0		PCN	84	126	250	90	90	33	273
SubG	0	0	0	0	0	0	0	0	0	0	0	0	0	0	0		CL	189	255	66	441	231	173	409
MH	0	0	0	0	0	0	0	0	0	0	1	0	0	0	0		PF	106	335	70	86	151	39	204
LH	0	0	0	0	0	0	1	0	0	0	0	0	1	3	0		RT	1	8	221	981	352	368	1026
SO	0	0	0	0	0	0	0	0	0	0	0	0	0	1	0		IGL	0	0	0	0	0	0	0
ASO	0	0	0	0	0	0	0	0	0	0	0	0	0	0	0		LGv	0	0	0	0	1	0	0
PVH	1	0	0	1	0	0	0	0	0	1	4	0	0	0	0		SubG	0	0	0	0	0	0	1
PVa	0	0	0	0	0	0	0	0	0	0	0	0	0	0	0		MH	4	1	0	0	0	0	0
PVi	0	1	0	0	0	0	0	0	0	0	0	0	0	0	0		LH	75	135	0	0	0	0	0
ARH	1	2	2	1	0	0	0	0	0	9	6	1	5	15	1		Eth	35	59	10	29	40	32	36
ADP	0	0	0	0	0	0	0	0	0	0	0	0	0	0	0		IntG	0	0	0	0	0	0	0
AVP	0	0	0	0	0	0	0	0	0	2	0	0	0	1	1		PIL	0	0	0	0	0	0	2
AVPV	0	0	0	0	0	0	0	0	0	0	0	0	0	0	0		PoT	1	1	1	0	2	0	7
DMH	1	2	1	8	1	0	0	0	0	15	4	0	6	6	0		Xi	12	66	9	26	40	3	33
MEPO	0	1	0	0	0	0	0	1	0	0	1	0	0	2	0		SO	0	0	1	0	0	0	0
MPO	1	0	1	2	0	0	0	0	0	11	4	0	2	21	0		ASO	0	0	0	0	0	0	0
OV	0	0	0	0	0	0	0	0	0	0	0	0	0	0	0		PVH	0	0	10	49	41	23	25
PD	0	0	0	0	0	0	0	0	0	0	0	0	0	0	0		PVa	0	0	0	0	0	0	0
PS	0	0	0	0	0	0	0	0	0	0	0	0	0	0	0		PVi	0	1	0	0	0	0	1
PVp	0	0	1	0	0	0	0	0	0	3	2	0	3	0	0		ARH	0	6	0	1	0	0	3
PVpo	0	0	0	0	0	0	0	0	0	0	0	0	0	1	0		ADP	0	0	0	0	0	0	0
SBPV	0	0	0	0	0	0	0	0	0	0	0	0	1	0	0		AVP	0	1	0	0	0	0	0
SCH	0	0	0	0	0	0	0	0	0	0	0	0	0	0	0		AVPV	0	1	0	0	0	0	1
SFO	0	0	0	0	0	0	0	0	0	0	0	0	0	0	0		DMH	0	4	0	2	4	1	8
VLPO	0	0	0	1	0	0	0	0	0	0	0	0	2	0	0		MEPO	0	0	0	0	4	0	3
AHN	0	0	0	0	0	0	0	1	0	6	1	0	1	3	0		MPO	1	4	0	1	2	2	4
LM	0	0	0	0	0	0	0	0	0	0	0	0	0	0	0		OV	0	0	0	0	0	0	0
MM	0	0	0	0	0	0	0	0	0	0	0	0	0	0	0		PD	0	0	0	0	0	0	0
SUM	1	0	0	2	0	0	0	0	0	4	2	0	3	2	0		PS	1	2	0	0	0	1	2
TMd	0	0	0	0	0	0	0	0	0	0	0	0	0	0	0		PVp	0	0	0	1	0	0	1
TMv	0	0	0	0	0	0	0	0	0	0	0	0	0	0	1		PVpo	0	0	0	0	0	0	0
MPN	0	0	0	0	0	0	0	0	0	0	1	0	0	0	0		SBPV	0	0	0	0	0	0	0
PMd	0	0	0	1	0	0	0	0	0	0	0	0	1	0	0		SCH	0	0	1	0	0	0	0
PMv	0	0	0	0	0	0	1	0	0	0	0	0	0	0	0		SFO	0	0	0	0	0	0	0
PVHd	0	0	0	0	0	0	0	0	0	3	0	2	0	1	0		VLPO	0	0	0	0	0	0	0
VMH	0	1	0	2	0	0	0	0	0	6	1	0	1	3	0		AHN	2	5	1	0	2	2	7
PH	2	2	3	5	0	0	1	2	0	37	20	2	23	44	5		LM	0	0	0	0	0	1	0
LHA	7	10	11	31	1	2	4	1	0	59	30	2	21	50	11		MMd	0	0	0	0	0	1	0
LPO	2	4	5	6	1	0	0	2	0	20	17	0	16	15	6		MMl	0	0	3	2	4	3	14
PST	0	0	0	0	0	0	0	0	0	1	0	0	0	0	0		MMm	0	0	2	0	2	1	11
PSTN	0	0	0	1	0	0	0	0	0	0	0	0	0	0	0		MMme	0	0	1	1	1	0	0
RCH	0	0	0	4	0	0	0	0	0	3	1	1	2	4	0		MMp	0	0	0	0	0	0	0
STN	0	0	0	0	0	0	0	0	0	0	0	0	0	0	0		SUM	6	18	3	3	15	4	27
TU	0	1	0	3	0	0	0	0	0	3	3	2	3	0	4		TMd	0	0	0	0	0	0	0
ZI	0	2	2	4	0	0	0	0	0	1	1	0	3	3	0		TMv	0	1	1	1	0	0	1
FF	0	0	0	0	0	0	0	0	0	0	0	0	0	0	0		MPN	0	0	0	0	0	0	1
SCdg	0	0	1	0	0	0	0	0	0	1	0	0	0	0	0		PMd	0	0	0	0	0	0	1
SCdw	0	0	0	0	0	0	0	0	0	0	0	0	0	0	0		PMv	0	0	2	0	1	0	1
SCig	0	0	0	0	0	0	0	0	0	0	0	0	0	0	0		PVHd	0	3	8	41	20	35	16
SCig-a	0	0	0	0	0	0	0	0	0	0	0	0	0	0	0		VMH	1	1	0	3	3	0	6
SCig-b	0	0	0	0	0	0	0	0	0	0	0	0	0	1	0		PH	3	24	7	7	14	2	32
SCig-c	0	0	0	0	0	0	0	0	0	0	0	0	0	0	0		LHA	23	91	24	36	34	20	63
SCiw	0	0	0	1	0	0	0	0	0	0	0	0	0	0	0		LPO	41	95	9	28	31	8	57
SCop	0	0	0	0	0	0	0	0	0	0	0	0	0	0	0		PST	0	0	0	1	0	0	0
SCsg	0	0	2	0	0	0	0	0	0	0	1	0	0	0	0		PSTN	1	9	1	0	1	0	4
IC	0	0	0	0	0	0	0	0	0	0	0	0	1	0	0		RCH	0	0	0	2	0	0	2
NB	0	0	0	0	0	0	0	0	0	0	0	0	0	0	0		STN	0	0	0	0	1	0	0
SAG	0	0	0	0	0	0	0	0	0	0	0	0	0	0	0		TU	1	5	0	5	2	1	10
PBG	0	0	0	0	0	0	0	0	0	0	0	0	0	0	0		ZI	4	8	215	514	205	211	527
MEV	0	0	0	0	0	0	0	0	0	0	0	0	0	0	0		FF	0	1	0	0	0	0	0
SNr	0	0	2	0	0	0	0	0	0	0	0	0	0	0	0		VMPO	0	0	0	0	0	0	0
VTA	2	1	4	9	1	0	0	0	0	16	7	1	5	10	2		ME	0	0	0	0	0	0	0
RR	0	0	0	0	0	0	0	0	0	0	0	0	0	0	0		PeF	0	6	3	4	4	1	9
MRN	4	4	4	11	0	1	1	3	4	11	3	2	6	14	3		SCdg	0	0	0	0	0	0	0
PAG	3	14	3	16	1	0	0	1	1	24	6	0	10	13	6		SCdw	0	0	0	0	0	0	0
APN	0	0	0	0	0	0	0	0	0	0	0	0	0	0	0		SCig	1	0	0	0	0	0	0
MPT	0	0	0	0	0	0	0	0	0	1	0	0	0	0	0		SCiw	1	1	0	0	0	0	1
NOT	0	0	0	0	0	0	0	0	0	0	0	0	0	0	0		SCO	0	0	0	0	0	0	0
NPC	0	0	0	0	0	0	0	0	0	0	0	0	1	0	0		SCop	0	0	0	0	0	0	0
OP	0	0	0	0	0	0	0	0	0	0	0	0	0	0	0		SCsg	0	0	0	0	0	0	0
PPT	0	0	0	0	0	0	0	0	0	0	0	0	0	0	0		SCzo	1	0	0	0	0	0	0
CUN	0	1	0	0	0	0	0	0	0	0	0	0	0	1	0		ICc	0	0	0	0	0	0	0
LRN	0	0	0	1	0	0	0	0	0	2	1	0	4	0	0		ICd	0	0	0	0	0	0	0
RN	0	0	0	0	0	0	0	0	0	0	0	0	1	0	0		ICe	2	0	0	0	0	0	0
III	0	0	0	0	0	0	0	0	0	0	0	0	0	0	0		NB	0	0	0	0	0	0	0
EW	0	0	0	1	0	0	0	0	0	2	0	0	1	4	1		SAG	0	0	0	0	0	0	0
IV	0	0	0	0	0	0	0	0	0	0	0	0	0	0	0		PBG	0	0	0	0	0	0	0
VTN	0	0	0	0	0	0	0	0	0	0	0	0	0	0	0		MEV	0	0	0	0	0	0	0
AT	0	1	0	0	0	0	0	0	0	0	0	0	0	0	0		SNr	1	2	4	4	2	0	16
LT	0	0	0	0	0	0	0	0	0	0	0	0	0	0	0		VTA	5	5	1	0	1	2	3
SNc	0	0	0	0	0	0	0	0	0	0	0	0	0	0	0		RR	0	3	0	0	0	0	0
PPN	0	0	8	17	2	2	0	1	0	8	5	0	1	3	1		MRN	5	15	2	0	2	0	4
IF	1	0	0	0	0	0	0	0	0	0	0	0	0	0	0		PAG	1	4	2	3	5	2	5
IPN	0	3	1	4	0	1	0	0	0	2	3	0	2	2	0		APN	0	0	0	0	0	0	0
RL	0	0	0	1	0	0	0	0	0	0	0	0	0	0	0		MPT	0	0	0	0	0	0	0
CLI	0	0	0	0	1	0	1	0	0	0	0	0	1	0	0		NOT	0	0	0	0	0	0	0
DR	4	11	5	14	2	0	0	0	0	11	5	0	5	3	0		NPC	0	0	0	0	0	0	0
INC	0	0	0	0	0	0	0	0	0	0	0	0	0	0	0		OP	1	0	0	0	0	0	0
ND	0	0	0	0	0	0	0	0	0	0	0	0	0	0	0		PPT	0	0	0	0	0	0	0
PRC	0	0	0	0	0	0	0	0	0	0	0	0	0	0	0		CUN	0	0	0	0	0	0	0
NLL	2	0	0	0	0	0	0	0	0	0	0	0	0	0	0		RN	0	0	0	0	0	0	0
PSV	0	0	0	0	0	0	0	0	0	0	0	0	0	0	0		III	0	0	0	0	0	0	0
PB	0	4	4	4	0	0	0	0	0	4	4	0	2	3	0		EW	1	0	0	0	0	0	0
SOCl	0	0	0	0	0	0	0	0	0	0	0	0	0	0	0		IV	0	0	0	0	0	0	0
SOCm	0	0	0	0	0	0	0	0	0	0	0	0	0	0	0		VTN	0	0	0	0	0	0	0
B	0	0	0	0	0	0	0	0	0	0	0	0	0	0	0		AT	0	0	0	0	0	0	0
DTN	0	0	0	0	0	0	0	0	0	0	0	0	0	0	0		LT	0	0	0	0	0	0	0
PCG	1	2	3	1	0	0	0	0	0	2	4	0	2	1	0		SNc	0	1	1	0	0	0	2
PG	0	0	0	0	0	0	0	0	0	0	0	0	0	0	0		PPN	8	17	1	2	6	1	5
PRNc	5	5	6	12	1	0	0	0	0	3	8	1	2	4	0		IF	0	0	0	1	1	0	1
SG	0	0	0	0	0	0	0	0	0	0	0	0	0	0	0		IPA	0	0	0	0	0	0	0
SUT	0	0	0	1	0	0	0	0	0	0	0	0	0	0	0		IPC	0	0	0	0	0	0	0
TRN	0	0	0	0	0	0	0	0	0	0	0	0	1	0	0		IPDL	0	0	0	0	0	0	0
V	0	0	0	0	0	0	0	0	0	0	0	0	0	0	0		IPDM	0	0	0	0	0	0	0
CS	4	19	10	39	1	0	1	5	2	47	28	6	40	77	10		IPI	0	0	0	0	0	0	0
LC	0	0	0	1	0	0	0	0	0	0	0	0	1	0	0		IPL	0	0	0	0	0	0	1
LDT	0	0	0	0	0	0	0	0	1	1	0	0	0	0	0		IPR	0	0	0	0	0	0	0
NI	0	0	0	0	0	0	0	0	0	1	0	0	1	0	0		IPRL	0	0	0	0	0	0	0
PRNr	1	5	3	13	2	0	0	0	1	9	8	0	9	14	2		IPN	0	0	0	0	0	0	0
RPO	0	1	0	1	0	0	0	0	0	0	1	0	0	0	0		RL	0	0	0	0	0	1	1
SLC	0	0	0	0	0	0	0	0	0	0	0	0	0	0	0		CLI	0	1	0	1	0	0	0
SLD	2	1	0	4	0	0	0	0	0	1	0	0	0	1	0		DR	4	9	3	0	1	1	4
POR	0	0	0	0	0	0	0	0	0	0	0	0	0	0	0		DT	0	0	0	0	0	0	0
AP	0	0	0	0	0	0	0	0	0	0	0	0	0	0	0		MA3	0	0	0	1	0	0	0
DCO	0	0	0	0	0	0	0	0	0	0	0	0	0	1	0		MT	0	0	0	0	0	0	1
VCO	0	0	0	0	0	0	0	0	0	0	0	0	0	0	0		Pa4	0	0	0	0	0	0	0
CU	0	0	0	0	0	0	0	0	0	0	0	0	0	0	0		PN	0	1	0	0	0	0	0
GR	0	0	0	0	0	0	0	0	0	0	0	0	0	0	0		RPF	0	0	0	0	0	0	0
ECU	0	0	0	0	0	0	0	0	0	0	0	0	0	0	0		INC	0	0	0	0	0	0	0
NTB	0	0	0	0	0	0	0	0	0	0	0	0	0	0	0		ND	0	0	1	0	0	0	0
NTS	0	0	0	0	0	0	0	0	0	0	0	0	0	0	0		PRC	1	10	0	0	0	0	0
SPVC	0	0	1	0	0	0	0	0	0	3	0	0	0	0	0		Su3	0	0	0	0	0	0	0
SPVI	0	0	0	0	0	0	0	0	0	0	0	0	0	0	0		NLL	0	0	0	0	0	0	0
SPVO	0	0	0	0	0	0	0	0	0	0	0	0	0	0	0		PSV	0	0	0	0	0	0	0
VI	0	0	0	0	0	0	0	0	0	0	0	0	0	0	0		PB	0	9	1	0	0	0	6
VII	0	0	0	0	0	0	0	0	0	0	0	0	0	0	0		SOCl	0	0	0	0	0	0	0
ACVII	0	0	0	0	0	0	0	0	0	0	0	0	0	0	0		SOCm	0	0	0	0	0	0	0
AMBd	0	0	0	0	0	0	0	0	0	0	0	0	0	0	0		B	0	2	0	0	0	0	0
AMBv	0	0	0	0	0	0	0	0	0	0	0	0	0	0	0		DTN	0	0	0	0	0	0	0
DMX	0	0	0	0	0	0	0	0	0	0	0	0	0	0	0		PCG	2	2	0	0	4	0	1
GRN	3	0	1	0	0	0	0	0	0	1	4	0	3	1	0		PG	0	0	0	0	0	0	0
ICB	0	0	0	0	0	0	0	0	0	0	0	0	0	0	0		PRNc	0	1	1	0	1	0	4
IO	0	0	0	0	0	0	0	0	0	0	0	0	0	0	0		SG	0	0	0	0	0	0	0
IRN	0	0	1	0	0	0	0	0	0	0	0	0	0	0	0		SUT	0	0	0	0	0	0	0
ISN	0	0	0	0	0	0	0	0	0	0	0	0	0	0	0		TRN	0	2	0	1	1	1	0
LIN	0	0	0	0	0	0	0	0	0	0	0	0	0	0	0		V	0	0	0	0	0	0	0
MARN	0	0	0	1	0	0	0	0	0	1	0	0	0	0	0		CS	4	6	0	7	3	1	3
MDRNd	0	0	0	0	0	0	0	0	0	0	0	0	0	0	0		LC	0	2	0	1	1	0	0
MDRNv	0	0	0	0	0	0	0	0	0	0	1	0	0	0	0		LDT	0	2	0	0	0	0	0
PARN	0	0	0	0	0	0	0	0	0	1	0	0	0	0	0		NI	2	0	1	0	0	0	2
PAS	0	0	0	0	0	0	0	0	0	0	0	0	0	0	0		PRNr	0	2	3	1	2	2	18
PGRNd	0	0	0	0	0	0	0	0	0	0	0	0	0	0	0		RPO	2	0	1	1	1	0	1
PGRNl	0	0	0	0	0	0	0	0	0	2	1	0	0	2	0		SLC	0	0	0	0	0	0	0
NR	0	0	0	0	0	0	0	0	0	0	0	0	0	0	0		SLD	0	1	0	0	0	0	0
PRP	0	0	0	0	0	0	0	0	0	0	0	0	0	0	0		Acs5	0	0	0	0	0	0	0
PPY	0	0	0	0	0	0	0	0	0	0	0	0	0	1	0		I5	0	0	0	0	0	0	0
LAV	0	0	1	0	0	0	0	0	0	0	1	0	0	0	0		KF	0	0	0	0	1	0	1
MV	0	0	0	0	0	0	0	0	0	0	1	0	0	0	0		P5	0	0	0	0	0	0	0
SPIV	0	0	1	0	0	0	0	0	0	1	0	0	0	0	0		PC5	0	0	0	0	0	0	0
SUV	0	0	0	2	0	0	0	0	0	0	1	0	1	0	0		PDTg	0	0	0	0	0	0	0
x	0	0	0	0	0	0	0	0	0	0	0	0	0	0	0		POR	0	0	0	0	0	0	0
XII	0	0	0	0	0	0	0	0	0	0	0	0	0	0	0		AP	0	0	0	0	0	0	0
y	0	0	0	0	0	0	0	0	0	0	0	0	0	0	0		DCO	0	0	0	0	0	0	0
RM	0	0	0	0	0	0	0	1	0	1	0	0	2	4	0		VCO	0	0	0	0	0	0	0
RPA	0	0	0	0	0	0	0	0	0	0	0	0	0	0	0		CU	0	0	0	0	0	0	0
RO	0	0	0	0	0	0	0	0	0	0	0	0	0	0	0		GR	0	0	0	0	0	0	0
LING	0	0	0	0	0	0	0	0	0	0	0	0	0	0	0		ECU	0	0	0	0	0	0	0
CENT	0	0	0	0	0	0	0	0	0	0	0	0	0	0	0		NTB	0	0	0	0	0	0	0
CUL	0	0	0	0	0	0	0	0	0	0	0	0	0	0	0		NTS	0	0	0	0	0	0	0
DEC	0	0	0	0	0	0	0	0	0	0	0	0	0	0	0		SPVC	0	0	0	0	0	0	0
FOTU	0	0	0	0	0	0	0	0	0	0	0	0	0	0	0		SPVI	0	0	0	0	0	0	0
PYR	0	1	0	0	0	0	0	0	0	0	0	0	0	0	0		SPVO	0	0	0	0	0	0	0
UVU	0	1	0	0	0	0	0	0	0	0	0	0	1	0	0		VI	0	0	0	0	0	0	0
NOD	0	0	0	0	0	0	0	0	0	0	0	0	0	0	0		VII	0	0	0	0	0	0	0
SIM	0	0	0	0	0	0	0	0	0	0	0	1	0	0	0		ACVII	0	0	0	0	0	0	0
AN	0	0	0	1	0	0	0	0	0	0	0	0	1	0	0		AMBd	0	0	0	0	0	0	0
PRM	0	0	0	0	0	0	0	0	0	0	0	0	4	0	0		AMBv	0	0	0	0	0	0	0
COPY	0	0	0	0	0	0	0	0	0	0	0	0	0	0	0		DMX	0	0	0	0	0	0	0
PFL	0	0	0	0	0	0	0	0	0	0	1	0	0	0	0		GRN	0	0	0	0	0	0	1
FL	0	0	0	0	0	0	0	0	0	0	0	0	0	0	0		ICB	0	0	0	0	0	0	0
FN	0	0	1	0	0	0	0	0	0	0	0	0	0	0	0		IO	0	0	0	0	0	0	0
IP	0	0	2	0	0	0	0	0	0	2	1	0	0	0	0		IRN	0	0	0	0	0	0	0
DN	0	0	1	0	0	0	0	0	0	0	0	0	0	0	0		ISN	0	0	0	0	0	0	0
FRP_r	1801	2062	232	1094	625	33	835	164	190	495	858	290	692	367	191		LIN	0	0	0	0	0	0	0
MOp_r	2211	12815	9556	15198	1065	303	381	778	796	3528	2364	224	640	911	209		LRNm	0	0	0	0	0	0	0
MOs_r	12184	24467	19159	22806	6407	1017	4392	6351	2488	13355	10666	1824	4183	3573	1165		LRNp	0	0	0	0	0	0	0
SSp_r	402	3266	1933	6870	236	132	118	411	252	1408	824	155	353	522	149		MARN	0	0	0	0	0	0	0
SSs_r	42	1328	550	2466	107	27	34	75	42	123	75	20	41	24	12		MDRNd	0	0	0	0	0	0	0
GU_r	187	562	712	1069	30	1	21	31	24	184	183	2	76	40	10		MDRNv	0	0	0	0	0	0	0
VISC_r	20	170	145	390	18	4	3	1	1	41	30	3	9	11	1		PARN	0	2	0	0	0	0	0
AUD_r	111	404	391	1222	70	12	22	69	48	240	181	31	91	138	25		PAS	0	0	0	0	0	0	0
VIS_r	29	30	86	308	4	5	5	20	12	303	155	12	78	231	16		PGRNd	0	0	0	0	0	0	0
ACAd_r	4874	7752	5738	6422	1304	411	2399	2198	745	8829	7661	2533	7626	4528	1383		PGRNl	0	1	0	0	0	0	0
ACAv_r	1249	1088	1976	2774	109	51	311	773	247	7149	6569	429	6461	8048	1100		NR	0	0	0	0	0	0	0
ORBl_r	2533	3529	3663	4633	409	158	329	949	262	2314	2701	547	1003	1084	306		PRP	0	0	0	0	0	0	0
ORBm_r	3586	2804	3870	4244	641	36	528	221	135	2805	3888	1126	1433	1932	907		PPY	0	0	0	0	0	0	0
ORBvl_r	2847	2869	2270	3088	233	149	281	321	497	2125	3148	565	1417	1667	358		LAV	0	0	0	0	0	0	0
AId_r	2268	4052	4449	4880	1110	118	491	468	377	1510	1410	188	598	387	130		MV	0	0	1	0	1	0	4
AIp_r	48	140	279	443	9	4	6	3	3	310	139	8	97	40	14		SPIV	0	0	0	0	0	0	0
AIv_r	1811	2404	3111	2225	313	25	133	277	102	2227	2203	136	728	711	299		SUV	0	0	0	0	0	0	0
RSP_r	282	320	480	1751	17	9	31	386	76	2331	1112	112	1260	1451	248		x	0	0	0	0	0	0	0
TEa_r	63	187	213	631	29	5	9	21	8	132	99	7	38	59	18		XII	0	0	0	0	0	0	0
PERI_r	91	214	265	619	15	5	2	9	7	301	204	14	133	155	14		y	0	0	0	0	0	0	0
ECT_r	47	147	188	499	20	0	3	8	7	149	86	8	69	66	8		RM	2	1	0	0	0	0	1
MOB_r	65	65	8	16	92	8	75	20	71	26	43	191	357	23	30		RPA	0	0	0	0	0	0	0
AOBgl_r	72	160	0	3	42	7	36	10	10	5	38	81	102	0	18		RO	0	0	0	0	0	0	0
AOBgr_r	0	0	0	0	0	0	0	0	0	2	0	0	0	0	1		Pa5	0	0	0	0	0	0	0
AOBmi_r	6	27	0	0	34	3	8	1	10	0	5	23	4	0	1		LING	0	0	0	0	0	0	0
AON_r	485	407	649	605	68	16	64	72	189	890	973	268	868	1160	292		CENT2	0	0	0	0	0	0	0
TT_r	689	574	1094	1019	94	14	64	269	118	2352	2450	329	2041	4012	713		CENT3	0	0	0	0	0	0	0
DP_r	246	202	354	279	54	2	28	31	35	481	509	53	377	623	85		CUL4_5	0	0	0	0	0	0	0
PIR_r	1512	723	2362	1352	96	20	94	174	149	4388	2506	387	1839	3209	716		DEC	5	0	0	0	0	0	0
NLOT1_r	3	0	1	3	0	0	1	0	0	3	3	0	1	2	2		FOTU	0	0	0	0	0	0	0
NLOT3_r	56	91	116	62	8	3	19	3	2	36	49	2	6	9	5		PYR	0	0	0	0	0	0	0
COAa_r	24	0	13	25	1	0	1	1	1	44	38	6	12	34	12		UVU	0	0	0	0	0	0	0
PAA_r	27	9	54	60	1	1	19	4	1	165	133	5	47	98	30		NOD	0	0	0	0	0	0	0
TR_r	71	63	203	332	3	4	16	0	6	603	308	10	176	326	16		SIM	0	0	0	0	0	0	0
CA1_r	294	330	873	781	86	11	54	81	100	2819	1622	107	1526	1545	436		ANcr1	0	0	0	0	0	0	0
CA2_r	0	0	5	6	0	0	0	4	1	60	39	0	18	14	8		ANcr2	0	0	0	0	0	0	0
CA3_r	0	0	0	0	0	0	3	1	1	81	62	1	22	22	22		PRM	0	0	0	0	0	0	0
DG_r	0	0	0	0	0	0	0	0	0	0	0	0	0	0	0		COPY	0	0	0	0	0	0	0
FC_r	0	0	1	1	0	0	0	1	0	1	0	0	2	5	0		PFL	0	0	0	0	0	0	0
IG_r	0	2	0	3	0	0	0	8	0	76	52	3	40	143	0		FL	0	0	0	0	0	0	0
ENTl_r	233	130	497	843	15	5	18	28	11	1260	771	28	367	1128	114		FN	0	0	0	0	0	0	0
ENTm_r	13	4	18	51	0	0	1	1	0	78	77	1	18	30	19		IP	0	0	0	0	0	0	0
ENTmv_r	11	9	14	18	0	1	3	1	1	86	95	4	21	46	5		DN	0	0	0	0	0	0	0
PAR_r	0	0	0	0	0	0	0	0	0	0	2	0	0	0	0		VeCB	0	0	0	0	0	0	0
POST_r	1	0	0	1	0	0	0	0	0	0	0	0	0	0	0		FRP_r	46	374	126	94	372	7	515
PRE_r	0	0	0	0	2	0	0	0	0	1	0	0	0	0	0		MOp_r	14	46	74	22	63	1	114
SUB_r	410	141	506	647	32	18	34	60	80	1505	1202	122	870	985	406		MOs_r	312	1130	671	694	1730	52	2702
CLA_r	360	727	887	1027	5	1	3	34	5	951	800	9	397	349	40		SSp_r	9	9	15	5	12	2	26
EPd_r	636	323	879	607	0	3	4	19	1	855	1306	12	438	1007	59		SSs_r	1	6	2	4	7	0	10
EPv_r	14	113	111	97	6	4	9	1	3	172	75	0	49	45	2		GU_r	0	0	0	0	0	0	2
LA_r	4	2	10	18	1	1	4	0	0	14	8	0	3	4	3		VISC_r	1	4	1	3	2	0	6
BLAa_r	523	644	748	644	58	40	57	76	94	696	236	50	453	150	76		AUD_r	1	1	0	0	1	0	1
BLAp_r	13	151	138	268	17	4	25	6	13	383	169	10	141	89	43		VIS_r	11	0	3	0	2	0	5
BLAv_r	169	106	259	163	2	6	36	0	2	244	341	8	65	198	20		ACAd_r	305	765	120	1197	536	309	1313
BMA_r	671	157	480	371	17	9	142	29	34	809	812	46	233	425	129		ACAv_r	157	165	26	137	126	81	380
COAp_r	177	36	203	200	4	1	4	7	43	851	464	8	220	318	71		ORBl_r	228	894	437	369	1002	93	989
CEA_r	31	17	51	42	3	5	10	12	9	25	20	6	16	17	3		ORBm_r	243	569	128	340	97	123	131
PA_r	39	8	31	95	6	2	1	2	102	369	130	9	74	125	138		ORBvl_r	202	964	405	284	257	44	225
CP_r	331	453	465	903	38	13	54	13	37	237	256	29	184	234	73		AId_r	18	326	139	74	153	9	466
ACB_r	63	17	50	154	12	1	18	18	19	120	87	15	131	73	43		AIp_r	1	5	6	2	6	0	14
FS_r	3	9	2	9	4	0	3	1	8	8	5	1	6	0	1		AIv_r	74	209	79	58	68	31	161
OT_r	10	12	25	30	3	9	5	2	9	47	39	11	58	57	23		RSP_r	3	6	6	13	7	6	13
LSc_r	1	0	3	3	0	0	0	10	1	113	36	0	68	119	6		TEa_r	12	3	1	3	1	0	5
LSr_r	26	10	113	81	7	4	10	40	10	618	420	24	699	1328	124		PERI_r	1	2	1	3	2	0	3
LSv_r	0	0	1	0	0	0	0	0	0	5	1	0	3	5	1		ECT_r	0	6	0	3	8	2	10
SF_r	2	0	5	16	0	0	1	1	0	38	22	0	38	52	10		MOB_r	4	0	9	5	14	0	56
SH_r	3	0	3	3	0	0	0	11	0	42	7	0	65	112	11		AOBgl_r	0	0	8	11	13	0	35
AAA_r	44	18	42	80	21	4	5	4	4	95	48	5	33	29	10		AOBgr_r	0	0	0	0	0	0	0
BA_r	1	0	2	0	0	0	0	0	1	5	5	0	4	7	1		AOBmi_r	0	0	0	1	0	0	0
sAMY_r	5	6	16	9	0	0	4	6	0	10	3	0	2	6	3		AON_r	2	17	8	6	12	3	79
IA_r	51	46	37	62	6	3	16	16	7	13	13	4	7	5	10		TTd_r	1	0	0	0	3	2	47
MEA_r	33	19	50	63	3	0	13	15	5	52	68	1	20	47	27		TTv_r	0	0	0	0	1	0	19
GPe_r	182	410	327	401	44	22	70	19	44	223	171	19	56	42	12		DP_r	0	5	0	4	7	0	43
GPi_r	12	27	34	31	2	2	3	12	3	13	32	1	19	11	7		PIR_r	7	1	6	0	2	2	130
SI_r	407	457	565	842	85	60	87	117	62	849	684	49	470	541	188		NLOT1_r	0	0	0	0	0	0	0
MA_r	51	46	43	78	9	11	10	12	7	133	55	10	78	29	21		NLOT2_r	0	0	1	0	0	0	0
MS_r	24	10	41	54	2	1	4	13	11	313	208	7	211	417	67		NLOT3_r	0	0	0	0	0	0	0
NDB_r	227	137	245	398	45	23	45	68	46	760	577	83	788	712	238		COAa_r	0	0	0	0	0	0	2
TRS_r	1	0	2	6	0	0	0	3	1	19	11	0	40	22	5		COApl_r	0	0	0	0	2	0	1
BST_r	17	13	23	30	0	0	1	4	4	65	44	20	36	55	11		COApm_r	0	1	0	1	0	0	0
BAC_r	0	0	0	0	0	0	0	0	0	0	0	0	0	0	0		PAA_r	0	0	0	0	0	0	8
VAL_r	380	1462	1310	1770	142	51	69	135	111	729	562	4	395	144	63		TR_r	0	3	0	1	0	0	6
VM_r	831	2211	1992	2550	215	54	85	271	132	692	782	31	721	417	64		CA1_r	4	16	2	6	8	1	36
VPL_r	1	0	1	22	0	0	0	0	0	4	5	0	2	1	0		CA2_r	0	0	0	0	0	0	0
VPLpc_r	0	4	0	1	0	0	0	1	0	0	0	0	0	0	0		CA3_r	1	0	1	0	0	0	0
VPM_r	0	3	4	55	0	0	0	0	0	2	0	0	0	1	0		DG_r	0	0	0	0	0	0	0
VPMpc_r	2	28	17	30	2	1	2	4	1	21	12	0	5	2	0		FC_r	0	0	0	0	0	0	1
SPFm_r	2	2	0	8	0	0	1	0	0	21	9	1	13	25	1		IG_r	0	0	0	0	0	0	43
SPFp_r	0	1	2	5	0	0	0	0	0	6	1	0	1	5	1		ENTl_r	3	4	5	4	4	2	52
SPA_r	0	3	1	13	0	3	0	1	0	17	1	2	2	7	0		ENTm_r	3	1	2	2	3	2	5
PP_r	0	0	0	0	0	0	0	0	0	0	0	0	1	0	0		PAR_r	0	0	0	0	0	0	0
MG_r	0	0	0	1	0	0	0	0	0	0	0	0	0	0	0		POST_r	0	0	0	1	0	0	0
LGd_r	0	0	0	0	0	0	0	0	0	0	0	0	0	0	0		PRE_r	0	0	0	0	0	0	0
LP_r	161	102	113	376	19	17	26	40	19	307	224	45	249	332	36		SUB_r	0	0	0	0	1	0	0
PO_r	83	564	356	992	54	8	12	50	52	166	133	29	40	55	18		APr_r	0	0	0	0	0	0	0
POL_r	0	0	0	0	0	0	0	0	0	0	0	0	0	0	0		HATA_r	0	0	0	0	1	0	0
SGN_r	0	0	0	0	0	0	0	0	0	0	1	0	0	1	0		ProS_r	0	1	1	2	1	0	4
AV_r	113	66	141	155	7	7	6	25	4	239	140	99	147	222	22		CLA_r	0	11	0	0	0	0	0
AM_r	1809	1439	1846	1940	218	81	115	357	227	2708	2612	338	3133	3030	592		EPd_r	0	0	0	0	0	0	0
AD_r	92	8	49	121	1	0	0	4	0	254	147	65	205	282	23		EPv_r	0	0	1	2	0	1	13
IAM_r	175	341	310	259	15	20	4	13	34	263	238	33	170	263	16		LA_r	0	0	0	0	0	0	0
IAD_r	321	214	274	271	87	81	24	147	25	423	286	46	310	246	156		BLAa_r	7	14	4	8	5	4	5
LD_r	136	47	140	355	11	15	12	20	9	367	205	44	317	252	21		BLAp_r	0	5	1	1	0	0	2
IMD_r	199	625	399	519	31	27	20	20	18	242	193	5	78	69	24		BLAv_r	0	1	0	1	1	1	1
MD_r	5034	6773	7203	8460	1105	550	467	816	634	3658	3865	290	2773	2501	1159		BMAa_r	1	2	4	4	1	0	4
SMT_r	447	256	748	1130	56	22	30	42	26	176	316	37	90	267	33		BMAp_r	3	5	3	2	2	3	2
PR_r	61	43	69	103	3	13	3	11	6	91	97	5	41	87	17		PA_r	0	1	0	1	0	0	1
PVT_r	634	444	788	689	24	34	40	19	16	1407	1092	45	611	944	110		CP_r	1	7	0	0	2	1	5
PT_r	720	179	905	943	101	18	15	86	29	1420	1306	258	993	1295	283		ACB_r	1	1	0	0	0	0	1
RE_r	306	290	398	841	19	43	14	53	51	1891	1227	131	1266	1550	145		FS_r	0	0	0	0	0	0	0
RH_r	125	223	363	520	11	15	6	24	15	450	338	30	246	198	25		OT_r	0	0	0	0	0	0	1
CM_r	218	556	484	596	59	29	17	35	15	254	278	11	84	113	29		LSc_r	0	1	0	0	0	0	4
PCN_r	217	677	565	777	97	39	30	47	16	172	222	6	69	53	17		LSr_r	0	4	4	3	14	0	14
CL_r	462	826	697	1018	109	70	81	93	61	765	620	120	529	572	90		LSv_r	0	0	0	0	1	0	0
PF_r	220	1167	639	1256	72	22	73	75	62	467	461	80	171	196	63		SF_r	1	6	0	1	0	0	0
RT_r	33	31	57	221	17	1	0	5	47	668	224	132	131	88	2		SH_r	0	0	0	0	0	0	1
IGL_r	0	0	0	0	0	0	0	0	0	0	0	0	0	0	0		AAA_r	0	0	0	0	0	0	3
LGv_r	1	0	0	0	0	0	0	0	0	0	1	0	0	0	0		BA_r	0	0	0	0	0	0	0
SubG_r	0	0	0	0	0	0	0	0	0	0	0	0	1	0	0		CEAc_r	0	0	0	0	0	0	0
MH_r	5	0	1	0	0	0	0	0	0	0	2	0	0	0	0		CEAl_r	0	0	0	0	0	0	0
LH_r	109	86	108	106	14	19	51	15	1	110	77	6	109	42	6		CEAm_r	0	0	0	0	0	0	1
SO_r	4	0	0	0	0	0	0	0	0	2	2	0	4	7	0		IA_r	0	2	0	0	0	2	3
ASO_r	0	0	0	0	0	0	0	0	0	0	0	0	0	0	0		MEA_r	2	0	0	0	0	0	0
PVH_r	0	1	1	11	0	0	0	0	0	7	7	4	6	3	1		GPe_r	1	0	0	0	0	0	0
PVa_r	0	0	0	0	0	0	0	0	0	0	0	0	0	0	0		GPi_r	0	0	0	0	0	0	0
PVi_r	0	2	1	1	0	0	0	0	0	1	1	1	1	2	0		SI_r	0	0	0	0	5	0	18
ARH_r	5	2	4	7	0	0	0	1	0	31	9	1	16	26	1		MA_r	0	0	0	0	0	0	1
ADP_r	0	0	0	0	0	0	0	0	0	3	0	0	1	1	1		MS_r	1	8	1	3	4	0	3
AVP_r	1	0	0	1	0	0	0	0	0	8	1	0	5	4	0		NDB_r	0	3	5	3	4	3	12
AVPV_r	0	0	0	0	0	0	0	0	0	3	0	0	0	2	0		TRS_r	0	1	0	0	0	0	0
DMH_r	11	8	14	22	1	0	0	0	0	35	22	0	27	27	1		BST_r	0	0	0	0	0	0	0
MEPO_r	0	0	0	2	0	0	0	0	0	5	2	0	0	5	0		BAC_r	0	0	0	0	0	0	0
MPO_r	6	2	10	18	0	2	0	0	1	53	71	0	29	220	5		VAL_r	0	0	0	0	0	0	4
OV_r	0	0	0	0	0	0	0	0	0	0	0	0	0	0	0		VM_r	1	0	0	0	0	0	0
PD_r	0	0	0	0	0	0	0	0	0	1	0	0	1	0	0		VPL_r	0	0	0	0	0	0	0
PS_r	0	0	0	0	0	0	0	0	0	3	3	0	1	4	1		VPM_r	0	0	0	0	0	0	0
PVp_r	1	2	2	0	0	0	0	0	0	3	5	0	5	6	0		SPF_r	0	0	0	0	0	0	0
PVpo_r	0	0	0	1	0	0	0	0	0	1	1	0	1	0	0		SPA_r	1	4	0	0	0	0	0
SBPV_r	0	0	0	2	0	0	0	2	0	2	1	0	1	3	0		PP_r	0	0	0	0	0	0	0
SCH_r	0	0	0	0	0	0	0	0	0	1	1	0	0	0	0		MG_r	0	0	0	0	0	0	0
SFO_r	0	0	0	0	0	0	0	0	0	0	0	0	0	0	0		LGd_r	0	0	0	0	0	0	0
VLPO_r	1	0	3	5	0	0	0	0	0	5	5	0	3	5	1		LP_r	0	0	0	0	0	0	1
AHN_r	5	1	3	9	0	1	0	1	4	56	34	1	26	42	3		PO_r	0	0	0	0	0	0	0
LM_r	0	0	0	0	0	0	0	0	0	0	0	0	0	0	0		POL_r	0	0	0	0	0	0	0
MM_r	4	0	1	1	0	0	0	0	0	4	1	0	0	0	0		SGN_r	0	0	0	0	0	0	0
SUM_r	14	23	6	25	1	0	1	3	3	52	37	1	37	33	4		AV_r	0	0	1	0	0	0	4
TMd_r	0	0	1	0	0	0	0	0	0	1	1	0	1	5	0		AMd_r	1	1	0	0	0	0	8
TMv_r	0	1	0	1	0	0	0	0	0	1	1	0	1	1	0		AMv_r	0	1	0	0	0	0	5
MPN_r	1	0	1	0	0	0	0	0	0	8	8	1	4	4	0		AD_r	0	0	0	0	0	0	0
PMd_r	0	1	0	3	0	0	0	0	0	3	1	0	6	6	1		IAM_r	0	17	0	2	2	0	14
PMv_r	0	0	2	0	0	0	0	0	1	8	3	0	12	9	3		IAD_r	1	0	2	0	3	0	15
PVHd_r	0	1	0	3	0	0	0	0	0	3	0	0	0	3	0		LD_r	0	0	0	0	0	0	0
VMH_r	2	4	3	8	0	0	1	0	0	25	12	1	10	21	6		IMD_r	17	43	9	2	14	0	13
PH_r	14	41	46	87	2	3	5	8	6	229	127	8	167	214	29		MD_r	5	19	1	3	2	0	19
LHA_r	190	192	256	367	11	8	22	44	17	666	461	49	393	544	109		SMT_r	0	2	0	0	0	0	2
LPO_r	170	113	227	271	20	9	8	34	12	517	473	37	286	664	123		PR_r	0	1	0	0	0	0	3
PST_r	0	0	0	3	0	0	0	0	0	2	1	0	1	0	0		PVT_r	9	67	19	5	9	2	20
PSTN_r	2	7	9	18	1	0	0	2	0	20	11	0	2	5	2		PT_r	1	0	1	4	6	0	11
RCH_r	1	1	0	6	1	0	2	1	2	26	7	3	11	8	6		RE_r	1	25	15	7	22	0	31
STN_r	0	3	2	3	0	0	0	0	0	0	3	0	1	0	0		RH_r	5	32	8	2	0	0	9
TU_r	3	5	4	6	0	0	3	1	1	89	22	5	47	32	7		CM_r	5	28	16	12	10	4	36
ZI_r	11	56	43	277	4	16	1	1	5	267	164	4	311	36	4		PCN_r	0	0	1	0	0	0	1
FF_r	0	0	0	0	0	0	0	0	0	0	1	1	0	2	0		CL_r	0	0	0	0	0	0	2
SCdg_r	1	0	0	0	0	0	0	0	0	0	0	0	0	0	0		PF_r	0	1	1	0	0	0	1
SCdw_r	0	0	0	0	0	0	0	0	0	0	0	0	0	0	0		RT_r	0	0	0	0	1	0	6
SCig_r	0	5	3	2	0	0	0	0	0	0	0	0	0	0	0		IGL_r	0	0	0	0	0	0	0
SCig-a_r	0	0	0	0	0	0	0	0	0	0	0	0	0	1	0		LGv_r	0	0	0	0	0	0	0
SCig-b_r	0	4	0	6	0	0	0	0	0	1	2	0	1	2	0		SubG_r	0	0	0	0	0	0	0
SCig-c_r	0	0	0	0	1	1	0	0	0	1	1	0	0	0	0		MH_r	0	0	0	0	0	0	0
SCiw_r	0	1	5	2	0	0	0	0	0	0	0	0	0	0	0		LH_r	0	1	0	0	0	0	0
SCop_r	0	0	1	0	0	0	0	0	0	0	0	0	0	0	0		Eth_r	0	0	0	0	0	0	0
SCsg_r	0	0	0	0	0	0	0	0	0	0	1	0	0	0	0		IntG_r	0	0	0	0	0	0	0
IC_r	0	0	0	0	0	0	0	0	0	0	0	0	1	1	0		PIL_r	0	0	0	0	0	0	0
NB_r	0	0	0	0	0	0	0	0	0	0	0	0	0	0	0		PoT_r	0	0	0	0	0	0	0
SAG_r	1	0	0	0	0	0	0	0	0	0	0	0	0	0	0		Xi_r	4	32	4	2	12	0	30
PBG_r	0	0	0	0	0	0	0	0	0	0	0	0	0	0	0		SO_r	0	0	0	0	0	0	0
MEV_r	0	2	4	3	1	0	0	0	0	6	1	0	0	1	5		ASO_r	0	0	0	0	0	0	0
SNr_r	2	2	3	10	1	0	0	2	0	0	3	0	1	0	1		PVH_r	0	0	2	1	3	0	1
VTA_r	25	24	41	70	4	2	5	8	4	82	30	3	40	40	13		PVa_r	0	0	0	0	0	0	0
RR_r	3	1	2	5	0	0	0	2	0	2	1	1	1	0	0		PVi_r	0	0	0	0	0	0	2
MRN_r	27	76	77	114	9	2	3	9	5	75	35	6	30	44	12		ARH_r	0	4	0	1	3	0	2
PAG_r	6	20	13	34	0	2	1	2	2	45	25	3	22	43	8		ADP_r	0	0	0	0	0	0	0
APN_r	0	1	3	1	0	8	3	0	0	2	0	0	0	0	0		AVP_r	0	0	0	0	0	0	0
MPT_r	0	0	0	0	0	0	0	0	0	0	0	0	0	1	0		AVPV_r	0	0	0	0	0	0	0
NOT_r	0	0	0	0	0	0	0	0	0	0	0	0	0	0	0		DMH_r	0	0	0	0	0	0	1
NPC_r	1	4	1	5	0	1	1	0	0	2	2	0	0	1	0		MEPO_r	0	0	0	0	0	0	0
OP_r	0	0	0	0	0	0	0	0	0	0	0	0	1	0	0		MPO_r	1	0	0	0	0	0	0
PPT_r	0	0	0	0	0	0	0	0	0	0	0	0	0	0	0		OV_r	0	0	0	0	0	0	0
CUN_r	1	0	0	0	0	0	0	0	1	0	0	0	0	0	0		PD_r	0	0	0	0	0	0	0
LRN_r	0	2	0	0	0	0	0	0	0	1	1	0	2	0	1		PS_r	0	0	0	0	0	0	0
RN_r	1	2	3	2	0	0	0	0	0	1	2	0	1	3	0		PVp_r	0	1	0	0	2	0	1
III_r	0	0	0	0	0	0	0	0	0	0	0	0	0	0	0		PVpo_r	0	0	0	0	0	0	0
EW_r	1	3	2	5	0	0	1	1	0	4	2	0	2	1	3		SBPV_r	0	0	0	0	0	0	0
IV_r	0	0	0	0	0	0	0	0	0	0	0	0	0	0	0		SCH_r	0	0	0	0	0	0	0
VTN_r	0	0	0	0	0	0	0	0	0	0	0	0	0	0	0		SFO_r	0	0	0	0	0	0	0
AT_r	0	0	0	0	0	0	0	1	0	1	0	0	0	1	0		VLPO_r	0	0	0	0	0	0	0
LT_r	0	0	0	0	0	0	0	0	0	0	0	0	0	0	0		AHN_r	0	1	1	0	0	1	1
SNc_r	7	3	5	16	2	0	0	1	0	3	1	1	0	0	1		LM_r	0	0	0	0	0	0	1
PPN_r	14	16	32	44	0	1	0	5	1	13	11	3	4	7	1		MMd_r	0	0	0	0	0	0	0
IF_r	0	0	0	0	0	0	0	0	0	0	0	0	0	0	0		MMl_r	0	0	0	0	1	0	1
IPN_r	0	2	2	3	0	0	0	0	0	7	0	2	6	2	0		MMm_r	0	0	0	0	2	1	1
RL_r	0	1	0	1	0	0	0	0	0	1	0	0	1	0	0		MMme_r	0	0	0	0	0	0	0
CLI_r	2	0	0	0	0	0	0	0	0	0	1	0	2	0	0		MMp_r	0	0	0	0	0	0	0
DR_r	12	32	20	44	2	1	0	3	0	19	17	0	14	10	1		SUM_r	0	2	0	2	1	0	3
INC_r	0	0	0	0	0	0	0	0	0	0	0	0	0	1	0		TMd_r	0	0	0	0	0	0	0
ND_r	0	0	0	0	0	0	0	0	0	1	0	0	0	1	0		TMv_r	0	0	0	0	0	0	1
PRC_r	0	1	0	0	0	0	0	0	0	0	0	0	0	0	0		MPN_r	0	0	0	0	0	0	0
NLL_r	0	0	0	1	0	0	0	0	0	0	0	0	0	0	0		PMd_r	0	0	0	0	0	0	0
PSV_r	0	0	0	0	0	0	0	0	0	0	0	0	0	0	0		PMv_r	0	0	0	0	0	0	0
PB_r	3	5	15	17	1	0	1	0	3	30	5	1	10	9	0		PVHd_r	1	0	0	0	0	0	0
SOCl_r	0	0	0	0	0	0	0	0	0	0	0	0	0	0	0		VMH_r	1	1	0	1	0	0	0
SOCm_r	0	0	0	0	0	0	0	0	0	0	0	0	0	0	0		PH_r	2	4	1	0	2	1	4
B_r	0	0	0	1	0	0	0	0	0	2	1	0	1	0	0		LHA_r	0	1	1	6	2	0	5
DTN_r	0	0	0	0	0	0	0	0	0	0	0	0	0	0	0		LPO_r	3	0	0	1	0	0	1
PCG_r	2	6	12	19	0	0	0	0	0	16	12	0	6	14	0		PST_r	0	0	0	0	0	0	0
PG_r	0	0	5	0	0	0	0	0	0	0	0	0	0	0	0		PSTN_r	0	0	0	0	0	0	0
PRNc_r	1	3	9	9	0	0	0	1	0	13	9	1	5	8	1		RCH_r	0	0	0	0	0	0	0
SG_r	0	0	0	0	0	0	0	0	0	0	0	0	0	0	0		STN_r	0	0	0	0	0	0	0
SUT_r	0	1	0	4	0	0	0	0	0	3	0	0	0	0	0		TU_r	0	1	0	0	0	0	0
TRN_r	0	1	1	2	0	0	0	0	0	3	1	0	1	1	0		ZI_r	1	0	0	0	1	0	3
V_r	0	0	0	0	0	0	0	0	0	1	0	0	0	0	0		FF_r	0	0	0	0	0	0	0
CS_r	8	19	15	41	2	4	1	3	6	45	34	6	22	28	5		VMPO_r	0	0	0	0	0	0	0
LC_r	5	4	9	13	0	1	0	1	0	12	3	0	6	0	1		ME_r	0	0	0	0	0	0	0
LDT_r	0	0	1	1	0	0	1	0	0	7	3	0	0	0	1		PeF_r	0	1	0	0	0	1	2
NI_r	0	0	2	4	0	0	0	0	0	7	1	0	5	2	0		SCdg_r	0	0	0	0	0	0	0
PRNr_r	3	1	15	11	0	0	1	0	2	15	7	3	16	13	0		SCdw_r	0	0	0	0	0	0	0
RPO_r	0	0	0	0	0	0	0	0	0	3	0	0	1	0	0		SCig_r	0	0	0	0	0	0	0
SLC_r	0	0	2	1	0	0	0	0	0	0	1	0	0	1	0		SCiw_r	0	0	0	0	0	0	0
SLD_r	0	2	0	2	1	0	0	0	0	6	3	0	2	4	1		SCO_r	0	0	0	0	0	0	0
POR_r	0	0	0	0	0	0	0	0	0	0	0	0	0	0	0		SCop_r	0	0	0	0	0	0	0
AP_r	0	0	0	1	0	0	0	0	0	0	0	0	0	0	0		SCsg_r	0	0	0	0	0	0	0
DCO_r	0	0	0	0	0	0	0	0	0	0	0	0	0	0	0		SCzo_r	0	0	0	0	0	0	0
VCO_r	0	0	0	0	0	0	0	0	0	0	0	0	0	0	0		ICc_r	0	0	0	0	0	0	0
CU_r	0	0	0	0	0	0	0	0	0	0	0	0	0	0	0		ICd_r	0	0	0	0	0	0	0
GR_r	0	0	0	0	0	0	0	0	0	0	0	0	0	0	0		ICe_r	0	0	0	0	0	0	0
ECU_r	0	0	0	0	0	0	0	0	0	0	0	0	0	0	0		NB_r	0	0	0	0	0	0	0
NTB_r	0	0	0	0	0	0	0	0	0	0	0	0	0	0	0		SAG_r	0	0	0	0	0	0	0
NTS_r	0	0	2	0	0	0	0	0	0	1	0	0	0	0	0		PBG_r	0	0	0	0	0	0	0
SPVC_r	0	0	0	0	0	0	0	0	0	0	0	0	0	0	0		MEV_r	0	0	0	0	0	0	0
SPVI_r	0	0	0	0	0	0	0	0	0	0	0	0	0	0	0		SNr_r	0	0	0	0	0	0	0
SPVO_r	0	0	0	0	0	0	0	0	0	0	0	0	0	0	0		VTA_r	0	1	0	0	0	0	0
VI_r	0	0	0	0	0	0	0	0	0	0	0	0	0	0	0		RR_r	0	0	0	0	0	0	0
VII_r	0	0	0	0	0	0	0	0	0	0	0	0	0	0	0		MRN_r	0	4	0	0	1	0	3
ACVII_r	0	0	0	0	0	0	0	0	0	0	0	0	0	0	0		PAG_r	0	0	0	0	0	1	1
AMBd_r	0	0	0	0	0	0	0	0	0	0	0	0	0	0	0		APN_r	0	0	0	0	0	0	0
AMBv_r	0	0	0	0	0	0	0	0	0	0	0	0	0	0	0		MPT_r	0	0	0	0	0	0	0
DMX_r	0	0	0	0	0	0	0	0	0	0	0	0	0	0	0		NOT_r	0	0	0	0	0	0	0
GRN_r	1	0	3	0	0	0	0	0	0	0	5	0	0	2	0		NPC_r	0	0	0	0	0	0	0
ICB_r	0	0	0	0	0	0	0	0	0	0	0	0	0	0	0		OP_r	0	0	0	0	0	0	0
IO_r	0	1	0	1	0	0	0	0	0	2	0	0	1	0	0		PPT_r	0	0	0	0	0	0	0
IRN_r	0	0	0	0	0	0	0	0	0	0	0	0	0	0	0		CUN_r	0	0	0	0	0	0	0
ISN_r	0	0	0	0	0	0	0	0	0	0	0	0	0	0	0		RN_r	0	1	0	0	0	0	0
LIN_r	0	0	0	0	0	0	0	0	0	0	0	0	0	0	0		III_r	0	0	0	0	0	0	0
MARN_r	1	0	2	0	0	0	0	0	0	6	1	0	0	2	0		EW_r	0	0	0	0	0	0	0
MDRNd_r	0	0	0	0	0	0	0	0	0	0	0	0	0	0	0		IV_r	0	0	0	0	0	0	0
MDRNv_r	0	1	0	0	0	0	0	0	0	0	0	0	0	0	0		VTN_r	0	0	0	0	0	0	0
PARN_r	0	0	0	0	0	0	0	0	0	0	0	0	0	1	0		AT_r	0	0	0	0	0	0	0
PAS_r	0	0	0	0	0	0	0	0	0	0	0	0	0	0	0		LT_r	0	0	0	0	0	0	0
PGRNd_r	0	0	0	0	0	0	0	0	0	0	0	0	0	0	0		SNc_r	0	0	0	0	0	0	0
PGRNl_r	0	1	0	1	0	0	0	0	0	2	0	0	1	4	0		PPN_r	1	5	3	1	2	1	4
NR_r	0	0	0	0	0	0	0	0	0	0	0	0	0	0	0		IF_r	0	1	0	0	1	0	0
PRP_r	0	0	0	0	0	0	0	0	0	0	0	0	0	0	0		IPA_r	0	0	0	0	0	0	0
PPY_r	0	0	0	0	0	0	0	0	0	0	0	0	0	0	0		IPC_r	0	0	0	0	0	0	0
LAV_r	0	1	0	0	0	0	0	0	0	0	1	0	0	0	0		IPDL_r	0	0	0	0	0	0	0
MV_r	0	0	0	0	0	0	0	0	0	0	0	0	0	0	0		IPDM_r	0	0	0	0	0	0	0
SPIV_r	0	0	0	0	0	0	0	0	0	0	0	0	0	1	0		IPI_r	0	0	0	0	0	0	0
SUV_r	0	0	0	6	0	0	0	0	0	1	0	0	0	0	0		IPL_r	0	0	0	0	0	0	0
x_r	0	0	0	0	0	0	0	0	0	0	0	0	0	0	0		IPR_r	0	0	0	0	0	0	0
XII_r	0	0	0	0	0	0	0	0	0	0	0	0	0	0	0		IPRL_r	0	0	0	0	0	0	0
y_r	0	0	0	0	0	0	0	0	0	0	0	0	0	0	0		IPN_r	0	0	0	0	1	0	0
RM_r	0	2	2	1	0	0	0	0	0	8	3	0	1	4	0		RL_r	0	1	0	0	0	0	0
RPA_r	0	0	0	0	0	0	0	0	0	0	0	0	0	0	0		CLI_r	0	0	0	0	0	0	0
RO_r	0	0	0	0	0	0	0	0	0	0	0	0	0	0	0		DR_r	2	6	0	0	1	0	4
LING_r	0	0	0	0	0	0	0	0	0	0	0	0	0	0	0		DT_r	0	0	0	0	0	0	0
CENT_r	0	1	1	0	0	0	0	0	0	0	0	1	0	0	0		MA3_r	0	0	0	0	0	0	0
CUL_r	0	0	0	0	0	0	0	0	0	0	0	0	0	1	0		MT_r	0	0	0	0	0	0	0
DEC_r	0	2	0	0	0	0	0	0	0	0	0	0	0	0	0		Pa4_r	0	0	0	0	0	0	0
FOTU_r	0	0	0	0	0	0	0	0	0	0	0	0	0	0	0		PN_r	0	0	0	0	0	0	0
PYR_r	0	0	0	0	0	0	0	0	0	0	0	0	0	0	0		RPF_r	0	0	0	0	0	0	0
UVU_r	0	0	1	0	0	0	0	0	0	0	2	0	0	0	0		INC_r	0	0	0	0	0	0	0
NOD_r	0	0	0	0	0	0	0	0	0	0	0	0	0	1	0		ND_r	0	0	0	0	0	0	0
SIM_r	0	0	0	0	0	0	0	0	0	0	0	0	0	0	0		PRC_r	0	1	0	0	0	0	0
AN_r	0	0	0	0	0	0	0	0	0	0	0	0	1	0	0		Su3_r	0	0	0	0	0	0	0
PRM_r	0	0	0	0	0	0	0	0	0	0	0	0	0	0	0		NLL_r	0	0	0	0	0	0	0
COPY_r	0	0	0	0	0	0	0	0	0	0	0	0	0	0	0		PSV_r	0	0	0	0	0	0	0
PFL_r	3	0	0	0	0	0	0	0	0	2	1	0	0	0	0		PB_r	0	1	2	0	0	0	1
FL_r	0	0	0	0	0	0	0	0	0	0	0	0	0	0	0		SOCl_r	0	0	0	0	0	0	0
FN_r	0	0	0	0	0	0	0	0	0	0	0	0	0	0	0		SOCm_r	0	0	0	0	0	0	0
IP_r	0	0	1	0	0	0	0	0	0	0	0	0	0	0	0		B_r	0	0	0	0	0	0	0
DN_r	0	1	0	0	0	0	0	0	0	0	0	0	0	0	0		DTN_r	0	0	0	0	0	0	0
sum	65707	112737	107872	150063	17257	4452	13705	19400	10441	110294	93159	13777	63579	69690	16022		PCG_r	2	3	0	1	0	0	0
																	PG_r	0	0	0	0	0	0	0
																	PRNc_r	0	0	1	0	0	0	1
																	SG_r	0	0	0	0	0	0	0
																	SUT_r	0	0	0	0	0	0	0
																	TRN_r	0	0	0	0	2	0	4
																	V_r	0	0	0	0	0	0	0
																	CS_r	1	10	3	0	6	2	4
																	LC_r	0	0	0	0	0	0	0
																	LDT_r	0	0	0	0	0	0	0
																	NI_r	0	0	0	0	0	0	0
																	PRNr_r	0	1	1	2	1	0	4
																	RPO_r	0	0	0	2	0	0	2
																	SLC_r	0	0	0	0	0	0	0
																	SLD_r	0	0	0	0	0	0	0
																	Acs5_r	0	0	0	0	0	0	0
																	I5_r	0	0	0	0	0	0	0
																	KF_r	0	0	0	0	0	0	0
																	P5_r	0	0	0	0	0	0	0
																	PC5_r	0	0	0	0	0	0	0
																	PDTg_r	0	0	0	0	0	0	0
																	POR_r	0	0	0	0	0	0	0
																	AP_r	0	0	0	0	0	0	0
																	DCO_r	0	0	0	0	0	0	0
																	VCO_r	0	0	0	0	0	0	0
																	CU_r	0	0	0	0	0	0	0
																	GR_r	0	0	0	0	0	0	0
																	ECU_r	0	0	0	0	0	0	0
																	NTB_r	0	0	0	0	0	0	0
																	NTS_r	0	0	0	0	0	0	0
																	SPVC_r	0	0	0	0	0	0	0
																	SPVI_r	0	0	0	0	0	0	0
																	SPVO_r	0	0	0	0	0	0	0
																	VI_r	0	0	0	0	0	0	0
																	VII_r	0	0	0	0	0	0	0
																	ACVII_r	0	0	0	0	0	0	0
																	AMBd_r	0	0	0	0	0	0	0
																	AMBv_r	0	0	0	0	0	0	0
																	DMX_r	0	0	0	0	0	0	0
																	GRN_r	0	0	0	1	0	0	0
																	ICB_r	0	0	0	0	0	0	0
																	IO_r	0	0	0	0	0	0	0
																	IRN_r	0	1	0	0	0	0	0
																	ISN_r	0	0	0	0	0	0	0
																	LIN_r	0	0	0	0	0	0	0
																	LRNm_r	0	0	0	0	0	0	0
																	LRNp_r	0	0	0	0	0	0	0
																	MARN_r	0	0	0	0	0	0	0
																	MDRNd_r	0	0	0	0	0	0	0
																	MDRNv_r	0	0	0	0	0	0	0
																	PARN_r	0	0	0	0	0	0	0
																	PAS_r	0	0	0	0	0	0	0
																	PGRNd_r	0	0	0	0	0	0	0
																	PGRNl_r	0	0	0	0	0	0	0
																	NR_r	0	0	0	0	0	0	0
																	PRP_r	0	0	0	0	0	0	0
																	PPY_r	0	0	0	0	0	0	0
																	LAV_r	0	0	0	0	0	0	0
																	MV_r	0	0	0	0	0	0	0
																	SPIV_r	0	0	0	0	0	0	0
																	SUV_r	0	0	0	0	0	0	0
																	x_r	0	0	0	0	0	0	0
																	XII_r	0	0	0	0	0	0	0
																	y_r	0	0	0	0	0	0	0
																	RM_r	0	0	0	0	1	0	1
																	RPA_r	0	0	0	0	0	0	0
																	RO_r	0	0	0	0	0	0	0
																	Pa5_r	0	0	0	0	0	0	0
																	LING_r	0	0	0	0	0	0	0
																	CENT2_r	0	0	0	0	0	0	0
																	CENT3_r	0	0	0	0	0	0	0
																	CUL4_5_r	0	0	0	0	0	0	0
																	DEC_r	1	0	0	0	0	1	0
																	FOTU_r	0	0	0	0	0	0	0
																	PYR_r	0	0	0	0	0	0	0
																	UVU_r	0	0	0	0	0	0	0
																	NOD_r	0	0	0	0	0	0	0
																	SIM_r	0	0	0	0	0	0	0
																	ANcr1_r	0	0	0	0	0	0	0
																	ANcr2_r	0	0	0	0	0	0	0
																	PRM_r	0	0	0	0	0	0	0
																	COPY_r	0	0	0	0	0	0	0
																	PFL_r	2	0	0	0	0	0	0
																	FL_r	0	0	0	0	0	0	0
																	FN_r	0	0	0	0	0	0	0
																	IP_r	0	0	0	0	0	0	0
																	DN_r	0	0	0	0	0	0	1
																	VeCB_r	0	0	0	0	0	0	0
																	sum	28771	61204	30946	50823	42404	16551	67768

## Sheet: 2-Plxnd1 input origin data
Plxnd1 input raw data：The numbers of input neurons of the individual input sample
Neurons in the injection site were excluded from the raw data.
	Sample ID
Brain Region	1124 aPL	1126 aPL	1128 aPL	1133 aPL	1127 mPL	1134 mPL	4885 mPL	2492 mPL	1130 pPL	1136 pPL	1140 pPL	2479 pPL	2480 pPL	1132 IL	1135 IL	1138 IL	1142 IL	1143 IL	1145 IL	1147 IL	1148 IL	1149 IL
FRP	55	241	1127	93	336	29	72	145	51	7	145	6	10	27	17	2	0	6	17	3	4	7
MOp	2	46	274	2	14	0	177	126	14	12	16	15	13	2	4	0	7	2	13	1	0	6
MOs	17	1051	3108	101	456	15	1290	1636	225	141	580	70	398	70	46	28	46	18	113	11	57	114
SSp	1	58	192	3	32	1	123	268	8	7	28	12	19	5	9	13	3	1	22	1	28	14
SSs	0	33	155	1	23	2	15	66	7	5	22	2	4	1	3	6	4	4	17	2	5	6
GU	0	0	3	0	1	0	0	2	0	0	1	0	0	0	0	0	0	0	0	0	1	1
VISC	0	9	18	1	6	0	1	7	1	1	13	1	0	1	1	1	1	1	13	1	0	1
AUD	1	0	2	0	9	0	0	17	3	4	11	10	5	23	3	2	1	0	4	0	1	6
VIS	0	3	3	4	25	1	0	7	10	17	93	5	7	7	6	23	1	1	26	0	11	60
ACAd	47	575	1247	495	3015	84	1119	1607	449	769	5475	482	1723	124	398	409	212	72	189	82	64	237
ACAv	3	62	20	387	791	130	68	354	497	837	5947	277	183	91	474	1792	194	370	440	259	591	1168
ORBl	55	259	837	130	660	26	303	867	65	57	413	39	40	76	78	39	13	38	62	63	42	232
ORBm	482	207	1868	1411	5319	651	778	2127	307	117	2777	440	436	354	92	551	33	544	621	287	396	156
ORBvl	76	119	1220	1080	3811	574	223	1501	99	75	1050	172	110	137	69	183	14	120	125	90	109	239
AId	37	251	387	89	67	7	45	142	7	8	60	3	3	25	25	3	0	22	156	18	16	7
AIp	0	4	8	8	9	5	1	5	0	6	8	1	4	7	6	1	0	10	42	3	9	3
AIv	136	107	329	384	935	157	294	427	27	47	583	16	26	108	55	39	1	91	240	93	80	25
RSP	0	42	16	14	199	4	2	18	24	58	982	17	52	4	61	126	8	15	32	7	19	31
TEa	0	0	6	1	10	5	0	5	0	1	8	4	1	19	1	3	2	1	7	0	4	2
PERI	0	0	2	1	4	0	0	3	0	1	2	0	1	1	1	0	1	3	9	2	8	3
ECT	1	0	1	2	17	0	1	5	1	2	5	5	2	2	2	2	1	0	10	6	16	1
MOB	0	0	80	20	438	49	0	177	1	1	9	6	2	0	1	33	3	8	16	0	38	2
AOBgl	0	0	76	0	43	1	0	39	1	0	4	1	1	0	0	0	0	0	0	0	0	0
AOBgr	0	0	0	0	0	0	0	0	0	0	0	0	0	0	0	0	0	0	0	0	0	0
AOBmi	0	0	10	0	2	0	0	2	0	0	0	0	0	0	0	2	0	0	0	0	0	0
AON	3	7	26	104	442	56	20	86	3	19	217	23	33	42	14	237	21	49	113	130	199	178
TTd	0	1	6	36	41	4	5	16	9	273	236	61	21	155	182	169	147	231	255	293	350	524
TTv	2	2	4	23	51	5	2	3	1	27	106	17	4	84	32	118	20	22	123	172	168	105
DP	0	2	4	54	40	2	14	23	37	183	599	204	24	152	85	478	116	287	336	124	261	351
PIR	3	13	38	306	276	64	76	314	3	90	437	59	35	203	99	268	87	184	596	360	288	283
NLOT1	0	0	0	0	1	0	0	0	0	0	0	0	0	0	0	0	0	0	1	0	0	0
NLOT2	0	3	0	0	28	4	0	8	1	2	1	0	0	3	0	1	0	0	2	1	0	0
NLOT3	0	3	2	1	10	1	1	4	0	1	1	1	0	3	1	0	0	1	7	1	3	0
COAa	0	0	0	2	9	2	5	1	0	0	1	1	0	0	0	3	0	0	3	3	3	0
COApl	0	0	0	0	10	1	0	8	0	0	0	0	9	3	1	2	0	2	8	0	1	0
COApm	0	0	0	1	0	3	0	3	0	0	1	0	2	0	0	0	0	3	9	0	0	1
PAA	0	1	0	5	20	1	0	3	0	0	10	3	2	4	3	5	0	9	20	3	11	3
TR	0	0	1	0	6	2	1	0	1	2	3	1	0	4	1	9	2	2	24	1	1	7
CA1	1	4	4	33	250	16	25	45	6	54	327	26	10	57	119	239	107	133	312	31	118	190
CA2	0	0	0	0	0	0	0	0	0	1	0	0	0	0	0	0	0	1	0	0	0	2
CA3	0	0	0	0	0	0	0	0	0	0	2	3	0	0	0	2	0	1	2	1	5	31
DG	0	0	0	0	0	0	0	14	0	0	1	1	0	0	0	1	0	0	1	0	0	1
FC	0	0	0	0	0	0	0	0	0	0	1	0	0	0	0	0	0	0	0	0	0	0
IG	0	0	0	0	2	0	0	1	3	6	77	11	0	0	17	15	5	4	16	10	18	46
ENTl	1	6	9	9	40	8	1	13	0	18	37	5	8	18	26	29	11	18	47	18	31	13
ENTm	0	0	0	0	0	0	0	0	0	0	10	1	0	1	0	1	1	0	1	0	1	1
PAR	0	0	0	0	0	0	0	0	0	0	0	0	0	0	0	0	0	0	0	0	0	0
POST	0	0	0	0	0	0	0	0	0	0	8	0	0	0	1	0	0	0	5	0	1	0
PRE	0	0	0	0	0	0	0	0	0	0	0	0	0	0	0	0	0	0	0	0	0	0
SUB	0	0	0	7	1	2	0	0	1	1	30	4	1	1	3	16	0	0	8	0	0	6
APr	0	0	0	0	0	0	0	0	0	0	0	0	0	0	0	0	0	0	0	0	0	0
HATA	0	0	0	0	1	0	0	1	0	0	0	0	0	0	0	0	0	0	0	0	0	0
ProS	0	0	1	11	14	12	11	4	0	3	47	1	4	0	7	38	0	3	35	3	10	13
CLA	3	8	0	0	1	0	40	0	4	8	0	0	0	6	5	0	0	7	16	11	5	2
EPd	1	1	1	1	8	5	17	11	1	0	4	2	0	5	1	0	1	3	4	11	15	4
EPv	0	0	1	1	5	3	0	13	0	0	2	0	5	1	2	0	0	1	9	2	4	0
LA	0	0	2	1	1	0	0	0	0	0	2	0	0	4	1	0	0	2	4	3	0	2
BLAa	2	7	31	3	29	5	5	44	6	3	62	10	6	13	16	0	3	8	34	15	15	12
BLAp	0	2	3	2	11	5	7	24	0	4	13	3	9	5	1	2	0	8	6	5	8	5
BLAv	0	1	2	2	9	5	5	27	0	0	5	2	0	4	4	0	0	2	10	1	4	3
BMAa	0	2	1	4	10	4	2	1	0	0	4	0	1	3	0	0	0	0	8	3	0	0
BMAp	1	1	3	13	47	6	6	43	0	2	32	7	12	6	4	2	0	4	16	5	6	4
PA	0	0	1	4	11	0	1	3	0	2	5	2	1	0	0	0	0	7	8	1	1	1
CP	6	12	65	28	122	15	70	91	7	3	16	4	7	8	5	16	2	9	7	3	0	282
ACB	1	4	15	8	98	9	3	40	2	3	18	5	8	9	0	5	2	7	17	9	2	65
FS	0	0	3	0	4	0	0	12	0	0	2	0	0	2	0	1	0	0	1	0	0	0
OT	0	3	1	7	18	3	0	14	1	4	2	2	5	3	2	5	2	0	2	3	1	6
LSc	0	0	0	0	1	0	0	0	0	0	0	9	0	0	2	0	0	0	2	1	5	32
LSr	1	0	0	8	29	2	3	8	1	8	34	26	0	9	19	27	6	16	26	31	96	234
LSv	0	0	0	0	1	1	0	0	0	0	0	0	0	2	1	0	0	0	2	3	9	61
SF	0	0	0	0	3	0	0	0	1	2	1	1	0	0	3	0	3	2	2	1	11	8
SH	0	0	0	0	0	0	0	0	0	0	2	0	0	0	1	0	3	3	8	3	5	14
AAA	0	1	4	4	16	1	0	9	3	1	4	2	1	3	1	3	0	6	9	10	8	7
BA	0	0	0	0	0	0	0	0	0	0	0	0	0	0	0	0	0	0	0	0	0	0
CEAc	0	0	0	0	0	0	0	0	0	0	0	0	0	3	0	0	0	0	5	0	0	0
CEAl	0	0	0	0	0	0	0	1	0	0	0	0	1	0	0	0	0	0	2	0	0	0
CEAm	0	0	0	0	3	1	0	0	0	0	2	1	0	0	0	0	0	1	1	0	0	0
IA	0	1	1	0	2	1	0	4	0	0	3	0	0	1	0	0	0	0	0	0	1	0
MEA	0	1	4	0	21	0	2	8	0	1	4	4	0	0	0	0	0	1	6	0	6	2
GPe	2	19	30	12	36	0	46	55	8	3	45	4	5	2	6	5	0	1	1	1	0	10
GPi	0	0	1	0	0	0	1	0	1	0	1	1	0	0	0	0	0	1	0	0	0	0
SI	10	40	52	48	238	22	19	125	15	51	133	23	14	48	35	60	10	69	67	28	39	68
MA	4	6	6	8	24	8	1	3	2	16	19	7	3	20	12	8	5	16	17	17	18	18
MS	1	1	0	0	4	0	3	0	0	5	11	1	0	4	9	6	6	6	11	12	30	22
NDB	4	17	6	25	140	10	6	29	29	51	224	45	30	47	79	146	44	35	27	66	171	100
TRS	0	0	1	0	0	0	0	0	0	0	0	1	0	1	0	0	0	0	2	0	1	7
BST	0	0	0	0	7	0	1	1	1	0	1	18	3	0	1	14	0	1	1	2	2	2
BAC	0	0	0	0	0	0	0	0	0	0	0	0	0	0	0	0	0	0	0	0	0	0
VAL	0	15	35	2	9	0	102	133	10	4	25	5	6	2	4	1	2	0	0	0	1	3
VM	4	7	34	20	11	2	59	428	8	14	57	10	10	15	8	15	2	3	8	5	3	4
VPL	0	0	2	0	0	0	3	7	0	0	0	1	1	0	0	0	0	0	0	0	0	0
VPM	0	0	0	1	1	0	1	1	0	0	0	1	0	0	0	0	0	0	1	0	0	0
SPF	0	0	0	0	1	0	0	1	0	0	1	2	0	0	0	1	0	1	0	0	0	0
SPA	0	0	0	0	0	0	0	0	0	0	1	0	0	0	0	0	0	0	1	0	1	0
PP	0	0	0	0	0	0	0	0	0	0	0	0	0	0	0	0	0	0	0	0	0	0
MG	0	0	0	0	0	0	0	0	0	0	0	0	0	0	0	0	0	0	0	0	0	0
LGd	0	0	0	0	0	0	0	0	0	0	0	0	0	0	0	0	0	0	0	0	0	0
LP	0	2	4	7	7	0	34	124	5	5	47	10	12	1	2	10	0	1	2	0	3	9
PO	0	0	5	0	1	0	5	49	0	1	2	1	3	0	0	0	0	0	0	0	0	0
POL	0	0	0	0	2	0	0	0	0	0	1	0	0	0	0	0	0	0	0	0	0	0
SGN	0	0	0	0	0	0	0	0	0	0	0	0	0	0	0	0	0	0	0	0	0	0
AV	0	0	3	1	11	2	87	46	2	2	29	24	17	0	1	21	1	0	0	0	0	3
AMd	2	10	39	25	89	10	142	316	13	22	149	165	102	11	20	96	9	2	16	1	16	32
AMv	1	7	45	19	33	8	58	417	24	30	131	86	45	3	20	50	6	5	9	5	6	6
AD	0	0	0	1	3	1	0	1	1	1	17	20	6	0	3	41	0	1	0	0	5	5
IAM	0	3	19	2	12	3	9	28	0	4	22	4	0	2	0	9	0	0	2	0	2	2
IAD	0	1	8	6	36	3	59	163	7	5	69	47	47	2	12	14	1	0	3	6	6	9
LD	0	0	0	3	4	0	27	25	1	1	21	14	9	0	0	22	1	1	0	0	0	4
IMD	2	3	10	2	22	11	38	35	1	0	7	0	2	2	1	0	0	1	6	1	2	1
MD	12	31	160	95	305	218	752	1365	33	56	210	151	192	21	23	45	2	2	63	31	23	21
SMT	0	3	24	17	17	9	47	100	3	4	24	8	7	9	2	4	0	1	9	5	2	0
PR	2	0	7	26	30	11	10	110	4	12	23	11	11	12	8	9	2	0	12	7	8	3
PVT	2	1	6	20	102	16	82	36	1	12	16	13	20	19	6	8	0	6	31	7	15	21
PT	2	2	9	21	94	49	127	143	3	4	17	17	53	3	2	12	4	1	38	7	10	4
RE	2	1	15	13	62	12	15	95	3	11	44	44	20	7	12	35	3	8	34	9	15	18
RH	0	2	4	6	11	1	7	33	0	2	25	6	0	2	1	10	3	2	3	0	4	5
CM	0	4	8	4	17	2	8	50	2	3	19	1	0	7	1	0	0	2	11	1	2	4
PCN	0	4	5	0	2	1	5	10	2	0	1	1	1	0	0	0	0	0	1	0	0	0
CL	0	2	14	7	25	6	67	190	3	7	51	37	61	3	8	26	2	1	4	1	3	5
PF	0	4	4	3	28	2	4	16	0	1	24	0	2	2	2	2	0	5	1	0	3	7
RT	0	2	44	14	57	6	1	386	5	2	37	102	71	0	0	35	0	0	0	7	10	3
IGL	0	0	0	0	0	0	0	0	0	0	0	0	0	0	0	0	0	0	0	0	0	0
LGv	0	0	0	0	0	0	0	0	0	0	1	0	0	0	0	0	0	0	0	0	0	0
SubG	0	0	0	0	0	0	0	0	0	0	0	0	0	0	0	0	0	0	0	0	0	0
MH	0	0	0	0	0	0	0	0	0	0	0	0	0	0	0	0	0	0	0	0	0	0
LH	0	1	0	1	4	1	19	16	0	2	2	1	1	0	0	1	0	0	2	0	0	1
Eth	0	0	3	2	1	1	9	5	0	0	0	0	2	0	1	0	0	0	0	0	0	0
IntG	0	0	0	0	0	0	0	0	0	0	0	0	0	0	0	0	0	0	0	0	0	0
PIL	0	0	0	0	0	0	0	0	0	0	0	0	0	0	0	0	0	0	0	0	0	0
PoT	0	0	0	0	0	0	0	0	0	0	0	0	0	0	0	0	0	0	0	0	0	0
Xi	0	0	2	3	5	1	1	12	0	3	10	3	3	1	0	15	0	2	15	3	3	5
SO	0	0	0	0	0	0	0	1	0	0	0	0	0	0	0	0	0	0	0	1	4	1
ASO	0	0	0	0	0	0	0	0	0	0	0	0	0	0	0	0	0	0	0	0	0	0
PVH	0	0	0	0	4	1	0	3	0	1	0	0	0	0	0	0	0	0	0	0	2	0
PVa	0	0	0	0	0	0	0	0	0	0	0	0	0	0	0	0	0	0	0	0	0	0
PVi	0	0	0	0	0	0	0	0	0	0	0	0	0	1	0	0	0	0	0	0	0	0
ARH	0	0	1	1	11	1	0	1	0	1	2	0	0	2	0	1	0	0	2	0	3	4
ADP	0	0	0	0	0	0	0	0	0	0	0	0	0	0	0	0	0	0	0	0	1	1
AVP	0	0	0	0	4	0	1	1	0	0	0	0	0	0	0	0	0	0	0	0	2	2
AVPV	0	0	0	0	0	0	0	0	0	1	1	0	0	0	1	0	0	0	0	2	2	0
DMH	0	0	0	1	0	0	0	0	0	1	5	0	0	0	0	0	0	0	2	0	0	1
MEPO	0	0	0	0	0	0	0	0	0	0	0	0	0	0	0	0	0	0	0	0	0	0
MPO	0	0	0	2	1	0	3	6	0	0	6	1	0	0	1	0	0	1	2	5	16	1
OV	0	0	0	0	0	0	0	0	0	0	0	0	0	0	0	0	0	0	0	0	0	0
PD	0	0	0	0	0	0	0	0	0	0	0	0	0	0	0	0	0	0	0	0	0	0
PS	0	0	0	0	2	0	1	0	0	0	0	0	0	0	0	0	0	0	0	2	2	0
PVp	0	0	0	0	2	0	0	0	0	0	1	0	0	0	0	0	0	0	0	1	0	0
PVpo	0	0	0	0	0	0	0	0	0	0	0	0	0	0	0	0	0	0	0	0	1	1
SBPV	0	0	0	0	0	0	0	0	0	0	0	0	0	0	0	0	0	0	0	0	0	0
SCH	0	0	0	0	0	0	0	0	0	0	0	0	0	0	0	0	0	0	0	0	0	0
SFO	0	0	0	0	0	0	0	0	0	0	0	0	0	0	0	0	0	0	0	0	0	0
VLPO	0	0	0	0	2	0	0	0	0	0	1	0	0	0	0	0	1	0	0	0	0	1
AHN	0	2	0	1	1	1	0	2	0	0	5	4	0	0	0	0	0	0	0	0	0	4
LM	0	0	0	0	0	0	0	0	0	0	0	0	0	0	0	0	0	0	0	0	0	0
MMd	0	0	0	0	0	0	0	0	0	0	0	0	0	0	0	0	0	0	0	0	0	0
MMl	0	0	0	0	0	0	0	1	0	0	2	0	0	0	0	0	0	0	0	0	1	1
MMm	0	0	0	0	0	0	0	0	0	1	9	16	0	0	0	0	0	1	0	1	0	0
MMme	0	0	0	0	0	0	0	1	0	0	2	8	0	0	0	0	0	1	0	0	0	0
MMp	0	0	0	0	0	0	0	0	0	0	0	0	0	0	0	0	0	0	0	0	0	0
SUM	0	0	0	1	2	1	0	3	2	2	3	0	1	1	1	0	0	0	0	1	2	3
TMd	0	0	0	0	0	0	0	0	0	0	0	0	0	0	0	0	0	0	0	0	0	0
TMv	0	0	0	0	0	0	0	0	0	0	0	0	0	0	0	0	0	0	0	0	0	0
MPN	0	0	0	0	0	0	0	0	0	0	0	0	0	0	0	0	0	0	1	1	2	0
PMd	0	0	0	2	0	0	0	3	1	1	15	4	0	0	0	0	0	0	0	2	0	0
PMv	0	0	0	0	0	0	0	0	0	0	2	1	0	1	0	1	0	0	0	0	0	1
PVHd	0	0	0	0	1	0	0	0	0	0	0	0	0	0	0	1	0	0	0	0	0	1
VMH	0	0	0	0	4	0	0	0	0	0	0	0	0	0	0	0	0	0	0	0	2	2
PH	1	0	3	0	10	1	0	3	0	2	23	5	0	0	4	5	2	1	2	4	7	15
LHA	7	11	1	10	41	3	9	40	8	11	46	8	5	7	8	18	5	3	14	13	33	20
LPO	0	11	4	3	101	2	25	53	7	6	96	13	1	14	16	58	5	13	7	21	33	12
PST	0	0	0	0	0	0	0	0	0	0	0	0	0	0	0	0	0	0	0	0	0	0
PSTN	0	0	0	0	3	0	0	1	0	1	1	1	0	1	0	0	0	0	0	0	0	0
RCH	0	0	0	3	0	0	0	0	0	0	0	0	0	0	0	0	0	0	0	0	0	0
STN	0	0	0	0	0	0	0	0	0	0	0	0	0	0	0	0	1	0	0	0	0	0
TU	0	1	0	0	4	0	0	0	0	1	1	1	0	0	0	0	0	0	0	0	1	1
ZI	0	0	13	2	16	8	0	101	0	1	0	19	27	0	0	2	0	0	1	5	0	0
FF	0	0	0	0	0	0	0	0	0	0	0	0	0	0	0	0	0	0	1	0	0	0
VMPO	0	0	0	0	0	0	0	0	0	0	0	0	0	0	0	0	0	0	0	0	0	2
ME	0	0	0	0	1	0	0	0	0	0	0	0	0	0	0	0	0	0	0	0	0	0
PeF	0	0	0	0	1	0	0	0	0	0	1	1	0	0	0	0	0	0	0	0	1	1
SCdg	0	0	0	0	0	0	0	2	0	0	0	0	0	0	0	0	0	0	0	0	0	0
SCdw	0	0	0	0	0	0	0	0	0	0	0	0	0	0	0	0	0	0	0	0	0	0
SCig	0	0	0	0	0	0	0	0	0	0	0	0	0	0	0	0	0	0	0	0	0	0
SCiw	0	0	1	0	0	0	0	1	0	0	0	0	0	0	0	0	0	0	0	0	0	0
SCO	0	0	0	0	0	0	0	0	0	0	0	0	0	0	0	0	0	0	0	0	0	0
SCop	0	0	0	0	0	0	0	0	0	0	0	0	0	0	0	0	0	0	0	0	0	0
SCsg	0	0	0	0	0	0	0	0	0	0	0	0	0	0	0	0	0	0	0	0	0	0
SCzo	0	0	0	0	0	0	0	0	0	0	0	0	0	0	0	0	0	0	0	0	0	0
ICc	0	0	0	0	0	0	0	0	0	0	0	0	0	0	0	0	0	0	0	0	0	0
ICd	0	0	0	0	0	0	0	0	0	0	0	0	0	0	0	0	0	0	0	0	0	0
ICe	0	0	0	0	0	0	0	0	0	0	0	0	0	0	0	0	0	0	0	0	0	0
NB	0	0	0	0	0	0	0	0	0	0	0	0	0	0	0	0	0	0	0	0	0	0
SAG	0	0	0	0	0	0	0	0	0	0	0	0	0	0	0	0	0	0	0	0	0	0
PBG	0	0	0	0	0	0	0	0	0	0	0	0	0	0	0	0	0	0	0	0	0	0
MEV	0	0	0	0	0	0	0	0	0	0	0	0	0	0	0	0	0	0	0	0	0	0
SNr	0	0	0	1	0	1	0	2	0	0	0	0	0	0	0	0	0	0	0	0	0	0
VTA	0	0	0	0	6	0	0	6	0	0	1	0	1	0	1	0	0	1	2	0	1	2
RR	0	0	0	0	0	0	0	1	0	0	0	0	0	1	0	0	2	1	0	0	0	0
MRN	0	0	0	1	4	0	0	7	0	0	2	0	0	0	0	0	0	1	1	0	1	0
PAG	0	0	3	0	1	0	0	12	1	0	5	1	1	1	1	0	0	1	1	0	5	2
APN	0	0	0	0	0	0	0	0	0	0	1	0	0	0	0	0	0	0	0	0	0	0
MPT	0	0	0	0	0	0	0	0	0	0	0	0	0	0	0	0	0	0	0	0	0	0
NOT	0	0	0	0	0	0	0	0	0	0	0	0	0	0	0	0	0	0	0	0	0	0
NPC	0	0	0	0	0	0	0	0	0	0	0	0	0	0	0	0	0	0	0	0	0	0
OP	0	0	0	0	0	0	0	0	0	0	0	0	0	0	0	0	0	0	0	0	0	0
PPT	0	0	0	0	0	0	0	0	0	0	0	0	0	0	0	0	0	0	0	0	0	0
CUN	0	0	0	0	0	0	0	0	0	0	0	0	0	0	0	0	0	0	0	0	0	0
RN	0	0	0	1	1	0	0	2	0	0	2	0	0	0	0	0	0	0	0	0	1	0
III	0	0	0	0	0	0	0	0	0	0	0	0	0	0	0	0	0	0	0	0	0	0
EW	0	0	0	0	0	0	0	0	0	0	1	0	0	0	0	0	0	0	0	0	0	0
IV	0	0	0	0	0	0	0	0	0	0	0	0	0	0	0	0	0	0	0	0	0	0
VTN	0	0	0	0	0	0	0	0	0	0	0	0	0	0	0	0	0	0	0	0	0	0
AT	0	0	0	0	0	0	0	0	0	0	1	0	0	0	0	0	0	0	0	0	0	0
LT	0	0	0	0	0	0	0	0	0	0	0	0	0	0	0	0	0	0	0	0	0	0
SNc	0	0	0	0	1	0	0	1	0	0	0	0	0	0	0	0	0	0	0	0	0	0
PPN	0	1	5	0	2	0	0	1	0	0	0	0	0	0	0	0	0	0	0	0	0	0
IF	0	0	0	0	0	0	0	0	0	0	0	0	0	0	1	0	0	0	1	0	0	2
IPA	0	0	0	0	0	0	0	0	0	0	0	0	0	0	0	0	0	0	0	0	1	0
IPC	0	0	0	0	0	0	0	0	0	0	0	0	0	0	0	0	0	0	0	0	0	0
IPDL	0	0	0	0	0	0	0	0	0	0	0	0	0	0	0	0	0	0	0	0	0	1
IPDM	0	0	0	0	0	0	0	0	0	0	1	0	0	0	0	0	0	0	0	0	0	0
IPI	0	0	0	0	1	0	0	0	1	0	0	0	0	0	0	0	0	0	0	0	0	0
IPL	0	0	1	0	1	0	0	0	0	1	0	0	0	0	2	1	1	0	1	0	0	0
IPR	0	0	0	0	0	0	0	0	0	0	0	0	0	0	0	0	0	0	0	0	0	0
IPRL	0	0	0	0	0	0	0	0	0	0	0	0	0	0	0	0	0	0	0	0	0	0
IPN	0	0	0	0	0	0	0	0	0	0	0	0	0	0	1	0	0	0	0	0	0	0
RL	0	0	1	0	3	0	0	0	1	0	0	1	0	0	0	0	0	0	0	0	1	1
CLI	0	0	0	0	0	0	0	0	0	0	0	0	0	0	0	0	0	0	1	0	0	0
DR	0	0	1	3	12	1	0	1	1	3	7	0	0	1	1	0	0	2	4	0	3	0
DT	0	0	0	0	0	0	0	0	0	0	0	0	0	0	0	0	0	0	0	0	0	0
MA3	0	0	0	0	0	0	0	0	0	0	0	0	0	0	0	0	0	0	0	0	0	0
MT	0	0	0	0	0	0	1	0	0	0	0	0	0	0	0	0	0	0	0	0	0	0
Pa4	0	0	0	0	0	0	0	0	0	0	0	0	0	0	0	0	0	0	0	0	0	0
PN	0	0	0	0	0	0	0	0	0	0	0	0	0	0	0	0	0	0	0	0	0	0
RPF	0	0	0	0	0	0	0	0	0	0	0	0	0	0	0	0	0	0	0	0	0	0
INC	0	0	0	0	0	0	0	0	0	0	0	0	0	0	0	0	0	0	0	0	0	0
ND	0	0	0	0	0	0	0	0	0	0	0	0	0	0	0	0	0	0	0	0	2	0
PRC	0	0	0	0	0	0	0	0	0	0	0	0	0	0	0	0	0	0	0	0	0	0
Su3	0	0	0	0	0	0	0	0	0	0	0	0	0	0	0	0	0	0	0	0	0	0
NLL	0	0	0	0	0	0	0	0	0	0	0	0	0	0	0	0	0	0	0	0	0	0
PSV	0	0	0	0	0	0	0	0	0	0	0	0	0	0	0	0	0	0	0	0	0	0
PB	0	0	4	0	1	0	0	2	0	0	0	0	0	0	0	0	0	1	0	0	0	0
SOCl	0	0	0	0	0	0	0	0	0	0	0	0	0	0	0	0	0	0	0	0	0	0
SOCm	0	0	0	0	0	0	0	0	0	0	0	0	0	0	0	0	0	0	0	0	0	0
B	0	0	0	0	0	0	0	0	0	0	0	0	0	0	0	0	0	0	0	0	0	0
DTN	0	0	0	0	0	0	0	0	0	0	0	0	0	0	0	0	0	0	0	0	0	0
PCG	0	0	0	0	2	0	0	0	0	0	0	0	0	0	0	0	0	0	0	0	1	0
PG	0	0	0	0	0	0	0	0	0	0	0	0	0	0	0	0	0	0	0	0	0	0
PRNc	0	0	0	0	0	0	0	0	0	0	0	0	0	0	0	0	0	0	0	0	0	0
SG	0	0	0	0	0	0	0	0	0	0	0	0	0	0	0	0	0	0	0	0	0	0
SUT	0	0	0	0	0	0	0	0	0	0	0	0	0	0	0	0	0	0	0	0	0	0
TRN	0	0	0	0	0	0	0	0	0	0	0	0	0	0	0	0	0	0	0	0	0	0
V	0	0	0	0	0	0	0	0	0	0	0	0	0	0	0	0	0	0	0	0	0	0
CS	1	0	3	1	8	0	0	6	0	2	9	2	0	1	3	0	1	1	2	0	7	0
LC	0	0	0	0	0	0	0	0	0	0	0	0	0	0	0	0	0	0	0	0	0	0
LDT	0	0	0	0	0	0	0	0	0	0	0	0	0	1	0	0	0	0	0	0	0	0
NI	0	0	0	0	0	1	0	0	0	0	0	0	0	0	0	0	0	0	0	0	0	0
PRNr	0	0	2	0	0	0	0	0	0	1	4	0	0	1	0	0	0	0	0	0	0	0
RPO	0	0	0	0	1	1	0	1	0	0	0	0	0	0	0	0	0	0	0	0	0	0
SLC	0	0	0	0	0	0	0	0	0	0	0	0	0	0	0	0	0	0	0	0	0	0
SLD	0	0	0	0	0	0	0	0	0	0	0	0	0	0	0	0	0	0	0	0	0	0
Acs5	0	0	0	0	0	0	0	0	0	0	0	0	0	0	0	0	0	0	0	0	0	0
I5	0	0	0	0	0	0	0	0	0	0	0	0	0	0	0	0	0	0	0	0	0	0
KF	0	0	0	0	0	0	0	0	0	0	0	0	0	0	0	0	0	0	0	0	0	0
P5	0	0	0	0	0	0	0	0	0	0	0	0	0	0	0	0	0	0	0	0	0	0
PC5	0	0	0	0	0	0	0	0	0	0	0	0	0	0	0	0	0	0	0	0	0	0
PDTg	0	0	0	0	0	0	0	0	0	0	0	0	0	0	0	0	0	0	0	0	0	0
POR	0	0	0	0	0	0	0	0	0	0	0	0	0	0	0	0	0	0	0	0	0	0
AP	0	0	0	0	0	0	0	0	0	0	0	0	0	0	0	0	0	0	0	0	0	0
DCO	0	0	0	0	0	0	0	0	0	0	0	0	0	0	0	0	0	0	0	0	0	0
VCO	0	0	0	0	0	0	0	0	0	0	0	0	0	0	0	0	0	0	0	0	0	0
CU	0	0	0	0	0	0	0	0	0	0	0	0	0	0	0	0	0	0	0	0	0	0
GR	0	0	0	0	0	0	0	0	0	0	0	0	0	0	0	0	0	0	0	0	0	0
ECU	0	0	0	0	0	0	0	0	0	0	0	0	0	0	0	0	0	0	0	0	0	0
NTB	0	0	0	0	0	0	0	0	0	0	0	0	0	0	0	0	0	0	0	0	0	0
NTS	0	0	0	0	0	0	0	0	0	0	0	0	0	0	0	0	0	0	0	0	0	0
SPVC	0	0	0	0	0	0	0	0	0	0	0	0	0	0	0	0	0	0	0	0	0	0
SPVI	0	0	0	0	0	0	0	0	0	0	0	0	0	0	0	0	0	0	0	0	0	0
SPVO	0	0	0	0	0	0	0	0	0	0	0	0	0	0	0	0	0	0	0	0	0	0
VI	0	0	0	0	0	0	0	0	0	0	0	0	0	0	0	0	0	0	0	0	0	0
VII	0	0	0	0	0	0	0	0	0	0	0	0	0	0	0	0	0	0	0	0	0	0
ACVII	0	0	0	0	0	0	0	0	0	0	0	0	0	0	0	0	0	0	0	0	0	0
AMBd	0	0	0	0	0	0	0	0	0	0	0	0	0	0	0	0	0	0	0	0	0	0
AMBv	0	0	0	0	0	0	0	0	0	0	0	0	0	0	0	0	0	0	0	0	0	0
DMX	0	0	0	0	0	0	0	0	0	0	0	0	0	0	0	0	0	0	0	0	0	0
GRN	0	0	0	0	0	0	0	0	0	0	0	1	0	0	0	1	0	0	0	0	0	0
ICB	0	0	0	0	0	0	0	0	0	0	0	0	0	0	0	0	0	0	0	0	0	0
IO	0	0	0	0	0	0	0	0	0	0	1	0	0	0	0	0	0	0	0	0	0	0
IRN	0	0	0	0	0	0	0	0	0	0	0	0	0	0	0	0	0	0	0	0	0	0
ISN	0	0	0	0	0	0	0	0	0	0	0	0	0	0	0	0	0	0	0	0	0	0
LIN	0	0	0	0	0	0	0	0	0	0	0	0	0	0	0	0	0	0	0	0	0	0
LRNm	0	0	0	0	0	0	0	0	0	0	0	0	0	0	0	0	0	0	0	0	0	0
LRNp	0	0	0	0	0	0	0	0	0	0	0	0	0	0	0	0	0	0	0	0	0	0
MARN	0	0	0	0	0	0	0	1	0	0	0	0	0	0	0	0	0	0	0	0	0	0
MDRNd	0	0	0	0	0	0	0	0	0	0	0	0	0	0	0	0	0	0	0	0	0	0
MDRNv	0	0	0	0	0	0	0	0	0	0	0	0	0	0	0	0	0	0	0	0	0	0
PARN	0	0	0	0	0	0	0	0	0	0	0	0	0	0	0	0	0	0	0	0	0	0
PAS	0	0	0	1	0	0	0	0	0	0	0	0	0	0	0	0	0	0	0	0	0	0
PGRNd	0	0	0	0	0	0	0	0	0	0	0	0	0	0	0	0	0	0	0	0	0	0
PGRNl	0	0	0	0	0	0	0	0	0	0	0	0	0	0	0	0	1	0	0	0	0	0
NR	0	0	0	0	0	0	0	0	0	0	0	0	0	0	0	0	0	0	0	0	0	0
PRP	0	0	0	0	0	0	0	0	0	0	0	0	0	0	0	0	0	0	0	0	0	0
PPY	0	0	0	0	0	0	0	0	0	0	0	0	0	0	0	0	0	0	0	0	0	0
LAV	0	0	0	0	0	0	0	0	0	0	0	0	0	0	0	0	0	0	0	0	0	0
MV	0	0	0	0	0	0	0	0	0	0	0	0	0	0	0	0	0	0	0	0	0	0
SPIV	0	0	0	0	0	0	0	0	0	0	0	0	0	0	0	0	0	0	0	0	0	0
SUV	0	0	1	0	0	0	0	0	0	0	0	0	0	0	0	0	0	0	0	0	0	0
x	0	0	0	0	0	0	0	0	0	0	0	0	0	0	0	0	0	0	0	0	0	0
XII	0	0	0	0	0	0	0	0	0	0	0	0	0	0	0	0	0	0	0	0	0	0
y	0	0	0	0	0	0	0	0	0	0	0	0	0	0	0	0	0	0	0	0	0	0
RM	0	0	0	0	1	0	0	0	0	0	2	0	0	0	0	0	0	0	0	0	1	0
RPA	0	0	0	0	0	0	0	0	0	0	0	0	0	0	0	0	0	0	0	0	0	0
RO	0	0	0	0	0	0	0	0	0	0	2	0	0	0	0	0	0	0	0	0	0	0
Pa5	0	0	0	0	0	0	0	0	0	0	0	0	0	0	0	0	0	0	0	0	0	0
LING	0	0	0	0	0	0	0	0	0	0	0	0	0	0	0	0	0	0	0	0	0	0
CENT2	0	0	0	0	0	0	0	0	0	0	0	0	0	0	0	0	0	0	0	0	0	0
CENT3	0	0	0	0	0	0	0	0	0	0	0	0	0	0	0	0	0	0	0	0	0	0
CUL4_5	0	0	0	0	0	1	0	0	0	0	0	0	0	0	0	0	0	0	0	0	0	0
DEC	0	0	0	0	0	0	0	0	0	0	0	0	0	0	0	0	0	0	0	0	0	0
FOTU	0	0	0	0	0	0	0	0	0	0	0	0	0	0	0	0	0	0	0	0	0	0
PYR	0	0	0	0	0	0	0	0	0	0	0	0	0	0	0	0	0	0	0	0	0	0
UVU	0	0	0	0	0	0	0	0	0	0	0	0	0	0	0	0	0	0	0	0	0	0
NOD	0	0	0	0	0	0	0	0	0	0	0	0	0	0	0	0	0	0	0	0	0	0
SIM	0	0	0	0	0	0	0	0	0	0	0	0	0	0	0	0	0	0	0	0	0	0
ANcr1	0	0	0	0	1	0	0	0	0	0	0	0	0	0	0	0	0	0	0	0	0	0
ANcr2	0	0	0	0	0	0	0	0	0	0	0	0	0	0	0	0	0	0	0	0	0	0
PRM	0	0	0	0	0	0	0	0	0	0	0	0	0	0	0	0	0	0	0	0	0	0
COPY	0	0	0	0	0	0	0	0	0	0	0	0	0	0	0	0	0	0	0	0	0	0
PFL	0	0	0	0	0	1	0	0	0	0	0	0	0	0	0	0	1	0	0	0	0	0
FL	0	0	0	0	0	0	0	0	0	0	0	0	0	0	0	0	0	0	0	0	0	0
FN	0	0	0	0	0	0	0	0	0	0	0	0	0	0	0	0	0	0	0	0	0	0
IP	0	0	0	0	0	0	0	0	0	0	0	0	0	0	0	0	0	0	0	0	0	0
DN	0	0	0	0	0	0	0	0	0	0	0	0	0	0	0	0	0	0	0	0	0	0
VeCB	0	0	0	0	0	0	0	0	0	0	0	0	0	0	0	0	0	0	0	0	0	0
sum	997	3367	11871	5353	19622	2430	6729	15273	2097	3265	22379	3058	4044	2180	2331	5759	1207	2566	4746	2482	3713	5305

## Sheet: 3-Fezf2 output raw data
Fezf2 output raw data：The pixels of output fiber signals of the individual output sample
Signals in the injection site were excluded from the raw data.
	Sample ID
Brain Region	0766 aPL	0768 aPL	0769 aPL	1331 aPL	1733 mPL	0007 mPL	0009 mPL	0013 mPL	1741 pPL	0512 pPL	1082 pPL	0774 IL	0775 IL	0771 IL	1735 IL
FRP	2.01149e+06	8902	3.36359e+06	493069	1046695	9544	1522423	230270	89353	586	9159	16790	29852	7231	32215
MOp	34472	641	1524	14651	156126	259	113593	115163	303336	5478	212715	1792	2559	5856	176709
MOs	4.37378e+06	186424	204199	166093	10615886	196265	4.6134e+06	2133859	7.33933e+06	2188853	9663582	27277	28378	54802	857306
SSp	31286	2940	2488	8304	108505	441	49501	74052	171107	2290	128772	1142	1646	9260	332626
SSs	10418	1072	677	1198	14210	26	5902	6625	11664	144	5654	114	484	2255	18275
GU	1395	260	215	3814	10299	0	2108	1182	221	0	2307	70	92	163	317
VISC	5624	699	879	500	5185	481	3266	1922	2268	38	149	95	324	870	1212
AUD	4953	157	292	1472	3019	87	9322	3395	23339	191	14442	1288	435	2827	64375
VIS	11708	169	686	8896	21367	83	21850	10939	115876	2740	306214	2326	4227	10496	687625
ACAd	2.43396e+06	1.6204e+06	99268	608478	7401884	988209	6641890	4739646	10719763	10254781	117071790	109655	43940	139787	2666773
ACAv	5214	239	6845	12526	482399	1839	181353	559856	3233654	9217233	132401170	27647	21034	162666	8719790
PL	1.63766e+07	7.18895e+06	1.04389e+07	13790113	31738708	11037799	38297769	41285439	33692457	9.68855e+06	74482596	1.70707e+06	271065	3.8967e+06	29874923
ILA	46798	7515	28290	952727	6693287	43538	6.04198e+06	6.00403e+06	6.55358e+06	1229005	17088247	2.82763e+06	740338	9.86013e+06	13144755
ORBl	472271	13981	140259	45883	1741821	2152	948246	220305	122307	1075	230838	215790	373208	88529	127400
ORBm	2.17496e+06	286523	6.49226e+06	4.93289e+06	20537012	319295	16196473	3774171	1572055	20883	345125	8.69403e+06	3.35631e+06	5.5112e+06	2.81144e+06
ORBvl	1.68112e+06	23256	5.79434e+06	2390523	24158951	12413	3.05017e+06	472955	350527	3384	271420	6.30358e+06	3.40452e+06	1.61353e+06	723151
AId	92421	10266	21891	50527	139829	852	233921	70082	19677	251	97031	771	6622	5025	9224
AIp	3134	1786	855	2696	3359	19	3640	2714	637	10	2916	1116	922	2867	11305
AIv	39069	9380	30348	21527	99056	1020	130174	58578	36633	631	51399	9851	6393	30099	102862
RSP	8683	484	1743	13822	83753	362	41436	23329	135795	10124	895703	4215	12816	9392	861822
TEa	4928	521	556	1641	6888	1138	11078	6077	11669	329	10788	2356	228	2856	58773
PERI	322	207	18	1951	397	0	319	137	1910	5	205	247	193	2197	315
ECT	1806	98	376	2029	7887	78	3215	1465	6030	14	1271	1571	370	5246	12108
MOB	796	12	2659	73655	683571	148	1504	662	3129	54	38470	1640	123	20924	109862
AOBgl	2532	0	46803	4875	106270	216	1384	0	0	0	307	678	0	47	19487
AOBgr	0	0	0	0	31	0	52	58	21	0	11	0	0	13	129
AOBmi	51	0	0	477	423447	34	17	41	7	24	1396	0	0	0	48374
AON	31894	6927	29976	39985	280298	662	126421	66003	79433	2225	409509	56601	34415	472886	637585
TTd	10007	1676	19393	7878	180490	179	48854	32450	45987	22379	616266	29335	22928	238379	323159
TTv	7039	3028	5682	7644	23957	333	23999	15868	3763	249	18205	6045	1123	18983	31755
DP	6870	2359	20431	6330	226662	451	107595	109139	176836	255129	1414442	150732	161635	847055	937655
PIR	14382	2777	5606	6311	43070	149	25277	11704	24204	124	3608	6031	7121	39431	16289
NLOT1	1548	884	1825	83	3735	17	4888	642	1126	4	589	2383	212	17722	10427
NLOT2	6282	2253	4230	260	11802	21	14988	4036	2932	67	1139	3605	617	36178	37613
NLOT3	5146	937	3556	363	10067	75	10588	2366	1351	56	592	1462	392	11429	21300
COAa	17447	1863	6745	349	23667	46	41001	5735	8166	28	1278	10083	740	156351	97789
COApl	2343	82	813	137	6257	14	13077	1174	4796	6	170	9684	433	55293	20755
COApm	906	64	131	54	5914	6	5180	377	4978	6	582	7619	422	127903	35074
PAA	1178	155	150	60	1121	3	1958	323	533	3	8	112	111	4859	841
TR	11	4	0	650	1652	0	370	33	146	0	5	63	97	2297	1177
CA1	324	0	4	7	382	0	89	0	634	114	310	28	151	2	3703
CA2	3	0	0	0	23	0	0	0	53	42	0	0	0	0	2
CA3	2	16	33	0	266	0	6	199	470	2	459	64	7	151	327
DG	29	13	19	4063	92	295	2492	4997	13244	2846	32522	8	108	140	17055
FC	0	0	0	0	0	0	0	0	0	40	0	0	0	0	59
IG	206	83	294	131	7292	42	2537	1877	5323	139087	249284	517	1099	531	24178
ENTl	1811	540	241	1861	3008	0	1913	495	4971	93	5230	2121	2708	4558	2622
ENTm	28	93	14	847	460	4	24	18	461	4	4621	2302	2008	1414	1835
PAR	0	7	0	8	535	0	0	2	127	0	1827	14	70	30	189
POST	92	8	12	281	782	0	136	168	2259	71	12248	107	376	6	7427
PRE	0	0	0	6	579	0	62	5	338	2	968	0	15	49	172
SUB	77	4	7	1959	194	9	160	21	372	20	2050	12	170	51	9024
APr	0	0	0	70	83	0	25	53	40	0	1159	4	62	31	1390
HATA	36	0	0	0	116	0	6	0	141	2	95	75	53	165	478
ProS	0	0	0	0	10	0	201	0	135	0	980	6	10	9	926
CLA	15730	3058	3400	4931	18374	170	40855	26614	37406	715	135255	2896	1239	11133	58176
EPd	34530	4408	3114	12590	34672	123	24778	20664	22554	219	27468	5730	2634	37253	55856
EPv	66520	3506	1063	4550	6077	1279	5882	3575	1283	2	127	1306	377	14484	8288
LA	2562	209	9992	381	4565	82	9781	2195	2021	12	337	382	170	3766	10390
BLAa	101718	16073	25054	52345	24577	2885	85563	69572	57260	1316	14782	2097	1187	71352	95654
BLAp	3350	102	344	3032	13358	57	20226	5140	9882	156	525	850	520	12281	20747
BLAv	15307	346	1058	143	5382	109	27325	3097	2624	9	413	6352	858	44011	27634
BMAa	56081	6524	10522	636	51703	665	122412	30988	31663	256	5541	11624	3020	306016	241926
BMAp	3790	34	1113	1963	13966	82	26611	8001	25498	242	2360	13796	1461	100919	105340
PA	109	0	39	681	7428	0	4850	308	5249	0	1091	4956	604	36195	12850
CP	7.24826e+06	1.60312e+06	6.83237e+06	4152460	17156646	1749575	1.42882e+07	1.05111e+07	1.23355e+07	3450459	4.38754e+07	4.62026e+06	2.10957e+06	2.63032e+06	9.74954e+06
ACB	331565	66854	185315	210764	548973	22044	1.13904e+06	1.22239e+06	781122	23712	466854	311678	97786	1.62144e+06	2129237
FS	14848	3094	3238	1973	20662	88	36139	38004	8595	55	3720	3659	2981	43141	26727
OT	57983	32766	96052	37407	61003	3286	132243	110111	48799	462	8879	167576	11683	208799	57913
LSc	60	141	347	103	2918	0	3651	2637	3942	527	36893	613	199	2554	8743
LSr	12811	2197	31877	3699	160441	367	177902	160743	289308	20138	1334189	199278	31856	287740	1896047
LSv	105	22	187	15	10027	0	5429	8635	24087	731	23297	1871	625	7065	113869
SF	49	99	1325	540	1761	0	3240	14255	35542	5080	119228	3761	546	5369	166161
SH	46	25	1017	848	1449	8	3927	1945	2303	4751	113774	376	87	3238	9805
AAA	115164	7741	33745	1953	70603	219	132189	72562	26019	42	8138	12733	2324	117277	175967
BA	508	228	177	11	3565	11	2538	280	9437	4	187	1719	43	16633	3568
CEAc	5259	6115	9556	509	6764	50	12376	10102	3697	67	545	171	244	19478	7443
CEAl	13481	77	1298	159	4154	50	8164	3879	2378	12	962	107	41	4429	12519
CEAm	30111	6079	9820	1853	112143	463	154560	70662	70094	280	19653	1939	2119	161547	329005
IA	24777	3034	1501	615	5005	107	12661	6366	6387	21	934	715	412	27753	20503
MEA	36675	3911	37407	1340	178455	806	307921	59026	186628	1421	74767	141734	9405	1.18481e+06	1006852
GPe	1.91762e+06	32453	446048	169696	1343464	6904	428874	163032	495586	1147	2572431	135326	25940	20617	953685
GPi	749058	26766	598557	86106	507121	16290	345119	347673	585593	54565	4095558	260553	44961	82517	983348
SI	894857	115672	385170	54836	654653	7922	1.15656e+06	1.03604e+06	658200	7399	407718	444290	81278	1.99016e+06	1.54403e+06
MA	80909	10355	44159	1292	24843	307	37752	25857	4864	38	2227	9177	1551	15659	29277
MS	1675	830	13447	638	14136	98	28636	35369	80893	8838	216444	44793	6074	55157	314904
NDB	66743	35292	210749	10324	154617	1551	248042	104283	125055	6304	211874	475715	35608	308284	729341
TRS	0	0	203	71	102	0	941	4256	13691	3768	68434	420	231	166	25626
BST	51336	8116	27258	5430	241561	1501	551129	720268	609111	9350	371942	45114	7579	592805	1217032
BAC	167	0	20	0	494	15	1161	1936	2344	5	2304	19	7	1990	5330
VAL	332220	5930	75804	44905	517539	5013	688559	137126	770796	31920	340223	13224	18268	5770	72726
VM	1.26171e+06	54800	225646	210599	2938927	21423	2023022	525163	1.78606e+06	67645	590134	138052	189131	382149	1081898
VPL	23825	3242	3373	303	69168	247	75477	110063	376434	30730	59731	635	384	58216	412477
VPM	80510	9275	28933	4817	176646	1502	155152	195947	385306	28053	181827	7177	4492	104884	473909
SPF	100392	8594	18606	2190	81615	1552	71967	96663	254471	7511	398381	13540	2429	62895	240848
SPA	130020	12188	26956	2485	95172	760	162493	69818	132319	4536	168697	42850	5660	251980	277290
PP	4173	13	137	43	4641	15	7390	7092	14510	119	1988	186	37	2394	21057
MG	2410	71	216	45	6986	207	6605	13903	69529	2131	47556	23	308	2267	114618
LGd	10	0	39	10	191	0	426	616	6678	34	5367	69	321	258	5715
LP	37799	1203	8227	7560	39654	296	103014	66206	460125	10592	143728	10391	15085	11302	102389
PO	68727	2247	1574	687	27384	181	28788	66509	258664	8494	10218	421	769	19097	36947
POL	29848	2479	2498	585	27323	222	27899	64253	89424	1061	39903	715	377	7547	88552
SGN	159	13	182	7	1038	24	1061	4009	28298	316	22141	69	244	276	6765
AV	11176	2793	6353	21386	326534	110	316125	336708	986252	3632	298254	774	6428	3037	321432
AMd	127503	13142	39013	40760	1191361	4664	887849	519148	378058	3951	232824	32723	34424	42862	94213
AMv	181613	14366	108766	50376	2000890	2190	1627481	574897	705104	24512	270104	7115	81719	19514	120218
AD	772	222	928	126	172900	8	27866	73629	207069	14841	9612	45	1189	9174	83012
IAM	28664	1027	7145	4963	697753	1740	72241	27512	26353	1121	20400	3280	74550	7629	16906
IAD	110320	8632	15525	16841	327243	6124	286777	220905	208810	1010	97204	59714	15114	16748	58680
LD	3409	131	1998	1191	35633	48	27396	23502	422495	2843	114206	797	2980	2358	66445
IMD	525081	38276	44827	111427	2401708	6375	1848674	500230	221923	434	25041	69797	56635	147354	39102
MD	5.82708e+06	97931	1.00656e+06	2972249	20125430	302934	16251680	7.22788e+06	6.69566e+06	458397	936729	1.31501e+06	1.63605e+06	462013	1412575
SMT	511572	33288	79323	114925	3818843	1567	1446485	614919	1417823	4800	90721	640781	559074	152130	178402
PR	174855	4167	44787	18455	861190	9567	531588	261027	1597817	32829	337452	469372	87030	232548	750647
PVT	116676	17467	41959	94885	3611568	5519	2715622	2336782	995332	14679	168874	108310	208468	400308	381382
PT	356596	4463	42348	240773	3662132	15553	1415778	1524174	2.17113e+06	7860	218053	414274	559896	204511	249010
RE	383183	13366	42919	32557	2615938	5835	1.17167e+06	486635	1955310	25500	390051	62384	348636	455576	743094
RH	110396	5822	14318	21079	853322	2981	152394	59990	58585	1988	17597	7840	206321	14089	10776
CM	478228	8308	30621	30127	744294	7197	376156	158780	150599	989	27368	48254	31117	74516	50563
PCN	238800	4727	34972	11318	32945	1686	126164	26202	66495	77	31925	15908	6458	4860	17883
CL	230086	2615	16208	13236	801851	1148	251145	261491	1289281	103024	877493	4733	21672	20136	83494
PF	217677	25485	45068	5132	172834	3103	216272	229930	353567	27884	211971	30821	8177	145820	328794
RT	387060	110958	363286	175033	1540673	72955	2.3194e+06	857910	1901730	298942	851455	60394	141356	176622	774247
IGL	38	0	3	0	22	0	267	378	641	60	433	0	2	1428	6624
LGv	153	0	12	3	1180	70	1612	4886	9244	630	20955	27	114	878	103020
SubG	73	0	0	0	35	0	27	260	1500	44	2567	0	0	148	9429
MH	82	20	344	248	22797	0	3120	7953	22370	2273	2936	335	1263	4200	78458
LH	31605	9781	43382	13276	1387078	1506	1656119	981186	1118328	19256	77137	206811	339762	45803	397591
Eth	33426	1512	2982	1287	16683	951	48832	29264	162009	5737	152504	689	779	15785	58052
IntG	0	0	8	0	133	1	95	423	2110	39	5911	5	2	750	8904
PIL	28797	1858	4288	128	29918	200	39601	70844	60473	1652	5214	482	225	12432	156573
PoT	29862	3009	5690	421	30775	835	44958	71474	177062	2297	177130	740	305	7877	145598
Xi	70705	10416	10120	7561	334368	2346	396414	82544	130580	8675	99057	44886	20150	184203	74049
SO	437	563	2287	339	8985	15	7252	2764	19914	3	15807	17227	1371	43764	39615
ASO	0	0	75	0	147	0	260	565	4705	145	12320	357	5	1260	19877
PVH	13129	88	258	254	33908	210	13036	18665	32628	642	73727	756	1015	8793	72862
PVa	388	18	0	15	767	3	2143	766	2013	7	1187	2	69	2451	9291
PVi	19617	144	717	249	8564	302	29392	14205	25028	963	10974	1958	1065	16070	88429
ARH	30	0	0	0	1042	5	298	70	1471	2	84	41	256	3624	2905
ADP	58	20	91	141	6138	8	10560	12718	38579	694	18905	638	797	6973	76482
AVP	10892	480	2170	179	13421	183	13791	46143	61065	1156	77491	17961	1097	54756	87205
AVPV	2963	6	224	89	15208	343	12900	35056	53476	934	15695	10100	1652	29155	105035
DMH	67138	1667	2458	3486	31123	708	127625	106860	238286	4716	72803	3286	3309	149612	530067
MEPO	223	2	59	8	333	1	1201	2322	3392	455	5539	70	35	1177	9545
MPO	56704	2165	11949	1228	119639	1867	214944	446906	384484	4139	366812	55941	8871	536853	863247
OV	0	0	0	6	11	0	0	0	3	0	0	0	5	0	44
PD	0	0	0	8	715	0	1611	4695	4907	47	784	46	19	1755	5104
PS	12101	336	894	540	15745	107	39869	78651	44998	131	22048	826	1256	32213	112451
PVp	0	0	0	6	193	0	288	134	321	0	190	151	170	106	2601
PVpo	389	0	0	69	2435	11	1205	2595	4747	40	803	199	325	6268	29789
SBPV	311	12	18	2	3154	24	4385	2974	19158	257	42796	90	374	3814	86745
SCH	312	2	2	3	2089	2	597	646	2720	13	1804	6	76	1960	19301
SFO	0	0	0	0	0	0	0	0	0	0	3	0	0	0	0
VLPO	9713	371	784	63	5669	65	29208	15135	20565	73	55872	5983	3132	31938	111848
AHN	18170	1831	3149	1131	45523	640	77774	108979	391348	5353	1057129	39725	2863	315885	1145925
LM	603	21579	898	5041	15643	436	22859	15495	13959	1166	281453	10716	7324	18191	26331
MMd	14	353	11	55	5357	144	157	36	647	5	13	68	123	512	501
MMl	1848	170	281	601	2699	23	2885	1891	10249	283	10992	6255	354	78088	33712
MMm	884	41	214	84	3219	122	1589	510	11209	133	3057	429	23	20359	16555
MMme	5492	10	91	61	2474	564	3222	968	5340	121	8825	972	43	32936	20906
MMp	34	0	5	0	819	0	282	14	271	0	164	64	0	2352	6729
SUM	67911	71906	16239	3921	51945	1714	134255	49528	60886	5925	101419	95164	27193	253997	302477
TMd	14	0	11	0	961	0	1551	603	2369	22	519	100	432	131	2538
TMv	358	376	472	146	21580	204	28668	7320	41516	480	15818	38379	1320	34885	116666
MPN	3001	159	261	167	43371	84	34967	169607	188591	1419	89254	8513	1375	157065	354814
PMd	4755	148	660	1073	11962	246	18020	10681	55742	1899	36394	17272	1413	84177	80504
PMv	955	214	47	84	8215	169	26761	4857	14566	166	2957	17398	1431	56842	80850
PVHd	48064	763	3724	297	61118	991	61879	56938	105438	2098	489628	8736	1675	54830	297746
VMH	1683	0	21	192	5157	39	10030	7874	15472	791	14850	4713	284	28389	123682
PH	230604	21750	57177	5875	210014	4447	435505	402253	753575	39486	526903	247481	23243	742059	1943425
LHA	1.34162e+06	283534	494474	54289	866997	81863	1.89746e+06	1.55212e+06	1.47953e+06	61069	1.34505e+06	1.84809e+06	275512	3.33426e+06	3454171
LPO	244655	54874	194455	5474	267630	6720	470075	675077	494948	6074	442179	282797	14724	912884	927264
PST	47058	13311	7286	330	1469	485	38393	24501	7064	539	3198	16402	11740	89022	31147
PSTN	794982	268355	219247	4068	148526	6248	187489	211871	136255	6156	41624	607810	191628	820380	369503
RCH	2483	46	51	5	7609	7	3757	3016	12928	106	18581	1035	662	48116	53845
STN	175067	94226	368425	23339	770348	8665	564452	387378	1013822	82886	722064	146228	18713	132641	659582
TU	5816	1382	2032	924	67273	987	68233	54707	132096	2746	77394	91385	2161	223239	542552
ZI	839391	158216	215980	37408	847914	28203	1.11945e+06	1.14385e+06	2648253	512101	6.32934e+06	72233	12530	913089	3233411
FF	182342	74849	57444	5636	119590	1518	194495	142135	439212	9756	330971	7465	2476	83203	355311
VMPO	1060	0	3	35	1416	2	2158	4304	15534	150	6141	456	240	5352	18222
ME	0	0	0	26	0	0	0	0	3	0	0	0	0	0	25
PeF	44353	4041	11771	411	66866	1234	167953	63893	196542	1864	369316	14374	3172	202712	488879
SCdg	139776	5785	12540	3070	64607	1218	59882	107886	472852	10246	1004660	8791	1421	96764	930151
SCdw	35674	712	2908	608	17164	406	19504	35019	91705	2089	367674	3876	548	35345	353425
SCig	156668	14586	31515	4629	64408	2453	83363	106312	380024	9740	992872	10979	3360	140456	945067
SCiw	310159	26451	59158	6156	139531	3941	189555	225437	1.18428e+06	28220	2380173	8320	2354	193146	1.35955e+06
SCO	70	2	4	0	213	0	93	430	1065	226	854	44	0	409	16123
SCop	26740	1364	390	381	3017	566	4257	4487	11139	191	21434	1022	561	26856	163459
SCsg	6734	102	5	43	1492	130	1089	6568	2567	30	5859	521	630	8846	22758
SCzo	738	15	2	16	392	7	404	1534	2052	9	13589	104	130	778	586
ICc	1458	2	19	179	3030	59	2480	5156	13807	117	7437	219	38	1321	24003
ICd	5592	5	0	236	11733	162	5225	8478	42293	130	22964	2268	387	3034	45748
ICe	15822	0	58	200	16225	288	12143	23720	84254	684	46351	1426	249	22155	116663
NB	1052	12	3	4	721	25	685	2415	5681	122	3153	28	2	489	31464
SAG	1533	45	126	49	3172	257	6313	6258	39457	1088	27597	65	71	3435	25805
PBG	309	0	43	6	1533	61	1931	1125	14781	130	3128	12	5	474	5555
MEV	4218	266	106	123	1513	94	10478	6526	3857	92	778	99	14	1910	7907
SNr	622073	32220	384989	25593	1315003	19121	1205476	484215	1810049	111607	762674	47674	6934	192856	1200960
VTA	392692	46039	197550	12792	409543	4342	526982	258222	471390	5295	66341	59030	18517	522577	867572
RR	91884	6467	18986	1759	15993	2084	114146	94052	120716	2915	65479	5783	1317	89201	142010
MRN	3.57186e+06	320799	733547	101967	1.10592e+06	41272	2469800	2.02885e+06	4.2245e+06	76306	3081366	115709	23828	1.28019e+06	3843107
PAG	1.99669e+06	102104	201155	41700	670257	33769	1.38212e+06	2.06562e+06	3708480	108346	7.24517e+06	213570	33712	2.76454e+06	8.15328e+06
APN	99156	17269	20547	2355	91296	1531	115251	147527	475138	9944	493563	1959	675	47299	457864
MPT	23	0	12	26	294	0	400	538	1739	11	5831	76	41	61	5568
NOT	10	404	835	0	189	20	314	2196	418	35	275	256	12	13	5756
NPC	43171	3474	17673	687	25282	909	84483	78773	215411	6023	654318	9032	1049	33049	464766
OP	7	0	0	26	25	0	154	543	1928	65	2325	62	114	81	10745
PPT	64	84	464	10	1371	39	1779	4459	8850	546	13442	363	113	1988	58882
CUN	42462	729	1798	1386	20827	525	42891	60419	105348	3645	209314	2763	607	66527	335664
RN	100483	22489	8387	3290	65319	622	119680	113443	197121	3687	129896	3308	1486	51491	331633
III	1503	215	547	0	104	0	21	341	2298	73	17	218	19	77	5920
EW	6755	886	2483	1205	3818	43	8137	4288	15639	95	3607	1958	211	7587	20706
IV	899	559	594	0	6	0	41	1941	145	2	240	11	0	94	508
VTN	4585	793	467	29	37	28	984	1150	2626	459	3220	1239	554	1013	9650
AT	34940	652	2089	1324	4673	26	3706	8055	22379	513	18800	9771	1154	4463	64703
LT	79	0	0	2	580	0	624	1031	5667	20	2112	29	0	358	4378
SNc	101825	5884	82824	6175	177399	7873	180792	90054	299089	2832	79773	9979	1816	39367	128118
PPN	244507	10675	36307	3950	82679	4037	100320	232079	290858	9814	309540	12791	4768	166338	656561
IF	37029	4560	10978	4969	22858	825	15880	16977	17454	163	5549	7061	3519	41413	56417
IPA	1364	1329	1593	602	1844	14	6006	2548	3737	178	2641	3508	921	18986	40139
IPC	6217	1464	5343	175	6449	155	31931	14440	12935	1557	15877	11196	1223	15297	91787
IPDL	5272	4686	6921	471	3007	63	10913	13794	12235	498	30106	3781	2738	10978	48349
IPDM	483	1378	1081	815	627	53	936	1554	2948	103	1808	4229	1308	6431	28769
IPI	2597	1898	3338	106	6106	57	9059	8990	9240	672	10436	3100	782	3508	28774
IPL	31219	16571	20169	21965	19702	549	74153	61862	25051	2158	76979	24500	15080	17899	100872
IPR	322	1115	4484	146	2006	25	6541	1096	1508	101	730	3702	1046	4969	18357
IPRL	890	1367	1588	52	526	32	5781	3292	439	76	1232	986	638	583	557
IPN	5986	1048	4888	638	1187	5	7215	5386	6354	491	9433	2542	550	8145	22354
RL	42090	3808	22064	5735	10242	107	17213	8981	10084	117	8405	1886	174	16871	27409
CLI	41387	5134	6111	1524	6188	33	28441	26583	16110	142	9936	1173	1153	33841	49720
DR	37636	9589	18996	4518	19356	790	11125	40218	21986	846	20161	10158	1819	125690	142889
DT	53	0	16	0	6	0	825	801	1943	24	349	27	5	26	1970
MA3	2147	505	689	476	2868	3	3895	3704	6804	68	452	332	199	5147	12903
MT	144824	14286	196832	7441	165026	8093	147451	65814	132345	52174	220954	38627	2798	45313	220945
Pa4	12167	317	806	66	346	0	678	2107	5224	10	618	71	24	381	2086
PN	2913	2172	3261	6665	3264	130	27761	20418	3326	414	14561	17545	14340	8241	20522
RPF	12531	1838	3578	700	11756	595	18584	10209	64588	570	51489	3354	531	9566	53829
INC	12285	928	1760	429	3281	19	5546	5227	37077	410	3378	373	113	1567	14970
ND	6778	708	2124	294	7370	50	2312	3207	34788	149	3810	2115	198	4514	15176
PRC	26324	2616	6248	995	26176	709	118486	91460	203837	14265	640628	11173	2734	109111	361271
Su3	16360	6497	12589	1205	2507	566	28143	31733	10111	260	28221	2052	445	14810	13920
NLL	10010	4	250	163	5763	163	1442	2004	11053	116	8783	375	162	3728	42549
PSV	17253	120	223	203	4581	223	3546	6843	9834	20	5604	40	13	7542	20373
PB	175432	5555	14754	4698	69081	3952	164367	173256	210883	2852	65019	7990	5056	207636	244411
SOCl	5012	158	185	12	2042	112	531	1519	2387	20	1274	57	7	5665	12007
SOCm	251	0	50	11	367	16	72	161	245	7	561	6	0	361	3902
B	1671	111	66	128	3483	53	8846	8350	20927	622	12022	213	14	3601	28391
DTN	1115	383	1381	1956	994	21	1687	4385	13033	531	15866	30693	4554	4775	128963
PCG	27022	6777	16207	9168	35146	568	79886	101273	369102	7480	371805	197730	9140	172985	743350
PG	559722	47631	123987	21044	602072	11716	589070	377787	1091994	48829	1253395	141702	85775	120771	836493
PRNc	152750	3918	9541	4511	63790	1496	30472	104294	480917	9743	194586	2934	503	84924	177701
SG	360	53	70	103	385	2	218	875	1648	105	786	1121	84	460	2057
SUT	96985	900	6048	358	13162	912	9595	36506	42249	276	14640	704	260	20078	22679
TRN	888994	44584	90227	28631	564872	17406	377293	359420	1468264	46275	2226549	55181	23784	190065	549518
V	7012	176	422	17	467	5	760	1296	1904	15	28	26	24	4795	1685
CS	305328	22284	121338	15615	98036	1548	163037	265644	746433	10641	850361	88567	11362	289052	1225094
LC	1081	190	101	49	2399	206	8769	7497	8739	147	1452	242	23	5887	7399
LDT	40988	7076	18606	5839	7093	306	15843	52866	80151	1466	160646	143539	4854	66807	175078
NI	2795	1112	3458	1028	5177	58	10402	16278	25289	895	62731	12161	883	25919	143459
PRNr	771200	28147	222511	45505	279610	19260	604315	515937	2.14815e+06	91189	5.13639e+06	83313	6918	580246	1665504
RPO	20411	3147	8441	1773	5659	114	6574	22528	30561	486	54975	4232	504	52205	236874
SLC	2030	21	74	13	1621	27	3069	2742	13801	72	3177	222	9	846	788
SLD	7040	367	1101	325	6071	16	3380	5703	35718	292	35568	2841	128	5253	9416
Acs5	1003	0	11	10	69	13	106	545	289	0	29	0	4	388	153
I5	2539	31	213	39	63	5	678	1984	2561	0	68	21	5	1722	740
KF	7178	342	317	657	3030	168	5116	11071	18335	46	7583	154	77	16058	6711
P5	22785	39	1323	170	3361	281	5576	12496	15246	65	4837	60	10	7446	11687
PC5	8523	6	711	0	827	1	350	912	4124	90	200	28	10	3349	8623
PDTg	602	103	256	218	762	2	2867	1489	14572	322	3851	4523	314	1318	14108
POR	136	0	52	262	510	12	578	574	673	0	269	25	0	134	2679
AP	1092	0	3	0	46	0	15	8	23	0	0	0	30	0	0
DCO	14	0	0	7	96	5	37	211	258	3	137	0	3	52	348
VCO	130	0	0	17	319	1	417	961	1805	28	389	0	0	869	1522
CU	50877	870	545	172	156	190	835	1152	970	19	2354	234	111	11090	1883
GR	4946	262	35	184	0	0	2	184	33	43	447	25	34	1023	552
ECU	1160	237	0	13	105	24	73	25	305	0	98	0	2	132	69
NTB	1560	85	103	0	2988	179	2276	4819	6232	3256	9923	78	0	1930	11441
NTS	101915	817	1032	327	66021	735	26137	28278	40239	52	2376	3374	393	43576	134813
SPVC	108615	2776	1374	438	3941	72	4935	1471	6449	53	6192	877	30	17026	10148
SPVI	25283	312	160	223	4147	53	2291	1412	9910	27	2811	74	116	4054	9565
SPVO	12312	26	141	303	3373	53	1676	1412	14329	12	1322	74	15	3483	2423
VI	125	2	96	0	29	3	72	14	177	1	10	69	2	103	7
VII	13455	337	661	199	5576	186	5294	3193	19776	135	7311	88	113	6491	7787
ACVII	291	0	33	49	85	0	53	152	250	2	16	0	0	188	0
AMBd	770	13	50	9	1068	10	226	816	1406	3	45	29	9	1013	370
AMBv	1404	5	16	46	1311	9	239	200	3203	6	134	16	4	82	1527
DMX	18046	11	512	14	30528	261	6188	6700	18908	3	289	307	97	8920	49774
GRN	112880	1492	3020	1298	76614	761	49596	35253	474457	3509	66887	354	128	8998	106974
ICB	75	0	0	0	29	0	29	12	559	0	97	0	0	2	33
IO	145615	1424	2053	713	46976	478	18706	79968	119841	8743	51874	890	145	21104	69098
IRN	98421	2035	7049	1341	33881	655	24613	21483	127359	552	11381	343	185	11086	15690
ISN	133	0	0	0	75	0	3	62	10	0	0	0	0	53	30
LIN	6205	74	291	14	1435	17	1248	1592	4329	23	91	24	4	2689	5953
LRNm	14671	48	1041	113	6388	28	957	4055	25136	108	8261	35	22	2994	11173
LRNp	1817	0	217	0	48	3	26	154	586	8	195	2	6	386	112
MARN	132810	894	2023	1484	134111	626	32506	56863	642224	7749	81751	295	22	9854	146333
MDRNd	92900	453	2543	413	33951	644	20248	14490	45674	155	8031	535	96	15059	42279
MDRNv	51014	219	517	429	18301	137	4634	4781	72756	1076	15446	14	2	742	9546
PARN	245780	2140	4485	1463	41722	559	36318	27721	90239	238	4816	677	258	59718	91375
PAS	6268	31	62	6	16	45	27	473	1408	9	214	0	11	1015	5967
PGRNd	637	21	106	185	782	4	1135	427	4886	5	825	165	0	250	906
PGRNl	77866	308	3850	1065	30451	430	17559	17959	111885	332	12702	439	100	9983	77301
NR	297	4	4	5	232	5	190	42	1230	0	264	0	0	56	19
PRP	3543	209	149	97	6292	19	3769	3230	8596	202	2481	517	12	760	22480
PPY	4066	92	282	69	3021	50	3250	2174	20303	73	2196	92	6	3450	21000
LAV	768	0	6	41	282	2	110	136	1534	8	103	0	0	52	501
MV	24048	308	202	790	46888	150	22633	26236	79043	620	12587	1505	37	9311	79769
SPIV	4640	4	39	310	10271	53	4209	5564	22988	56	2541	77	27	2782	14396
SUV	389	0	0	73	230	2	97	190	259	4	439	2	11	105	1469
x	303	0	15	6	447	2	517	238	1669	5	340	0	0	69	126
XII	6520	0	248	126	8049	30	2132	660	4458	25	1331	8	0	424	5942
y	46	0	0	34	51	0	48	101	43	0	65	0	0	0	251
RM	72828	3806	8794	884	50175	336	12225	51900	334760	561	33718	376	245	13262	176074
RPA	208443	2619	12177	181	194133	452	4382	95898	641396	43	1218	1760	330	3821	195807
RO	22068	14	77	95	6983	108	2947	2720	51022	32	3118	36	14	749	14623
Pa5	241	0	0	12	345	0	60	25	126	0	14	7	0	857	1231
LING	0	0	0	0	0	0	6	0	131	0	2	0	5	0	17
CENT2	1601	368	14	104	2015	41	7917	2254	134334	180	588	411	6	1969	16791
CENT3	164	2	34	217	761	29	2359	1361	3888	18	2639	415	7	633	1980
CUL4_5	68	0	141	615	6927	140	2999	3745	9132	86	7187	61	61	461	62789
DEC	383	0	0	422	289	6	2	3	739	0	30	0	0	0	36
FOTU	0	2	0	12	0	4	26	1	24	17	44	0	0	0	24
PYR	0	0	28	19	48	0	1007	0	2451	0	60	201	0	0	17
UVU	1487	38	7	115	195	23	3	0	196	0	805	3	4	38	195
NOD	239	0	516	161	40	5	35	221	2763	5	699	48	4	8	1191
SIM	0	446	3	65	14	29	34	0	111	0	2531	16	2	5	159
ANcr1	0	4	0	125	53	15	0	0	121	8	312	0	7	48	219
ANcr2	0	0	0	15	81	22	91	253	157	0	50	0	49	2	64
PRM	0	0	0	19	110	7	110	51	1070	543	200	10	0	0	40
COPY	222	0	0	46	6592	0	222	81	6350	70	542	0	0	42	589
PFL	78	0	288	22	471	10	10	4	624	2	93	2	2	11	580
FL	2160	0	0	51	1159	5	43	28	123	0	247	0	80	5	212
FN	213	0	7	40	523	2	324	119	4614	5	3678	15	3	73	2050
IP	1038	0	0	112	1132	0	510	561	5571	9	1472	18	0	1249	6503
DN	250	0	0	11	379	0	304	100	891	0	542	0	0	80	5321
VeCB	32	0	0	13	742	0	198	99	1749	3	386	6	0	87	377
alv	6	81	677	115	1064	48	1426	6517	4131	1796	13349	26	20	0	9089
amc	12289	1466	392	815	1274	404	2557	1167	309	4	471	47	76	1381	775
aco	4092	1314	2794	4568	32442	515	29165	26932	19651	285	67126	10950	1753	45683	74503
act	27126	1006	2163	826	14683	23	23310	28500	14194	20	2588	47033	8386	35697	69351
ar	319	55	117	66	1074	20	1031	3674	4076	234	5819	40	8	2604	18807
arb	1379	85	414	391	3573	85	6402	3845	16254	136	6935	366	343	7136	14595
bic	171	4	0	82	666	6	266	681	515	127	1232	227	35	6	9322
bsc	742	119	584	0	108	8	608	1154	1109	9	700	40	94	204	1127
cbc	0	0	0	0	0	0	0	0	0	0	0	0	0	0	0
cic	702	0	0	0	186	15	359	1473	5392	87	8840	113	23	4357	23791
cing	68655	49972	3318	234957	1960419	37843	702595	544627	831760	169333	3352752	3181	13702	20446	786872
ccb	7247	930	782	4094	3473	94	8600	10414	72239	20719	698150	358	398	5701	46984
ccg	3776	2295	9506	22323	36319	1680	34240	124147	1462973	238951	5.25246e+06	573	181	8198	282561
ccs	73	127	102	48	244	2	222	191	417	30	543	35	14	23	1353
cpd	692075	47042	611420	147969	2117393	85741	1591223	884961	2840386	384872	6045472	74301	5400	89180	2157027
csc	2688	239	1014	95	3887	62	7864	7724	12844	459	25579	444	113	15975	77832
cst	144505	2563	9522	8986	208276	4421	239729	129228	591791	13541	1368541	2163	22	11905	80505
cuf	1776	706	13	0	0	0	25	5	0	4	198	7	14	0	0
das	44	0	0	0	0	0	0	19	0	0	19	0	0	111	5
df	2	7	39	0	0	0	58	36	14	0	29	13	5	2	33
dhc	25	2	14	13	454	0	131	25	89	0	2404	5	9	0	2291
dscp	21466	1201	2336	1985	3066	27	5627	3634	3065	51	3390	1147	620	6050	27745
dtd	1510	380	625	358	360	0	985	793	803	8	249	211	31	1859	5640
ec	12139	4834	4327	3600	12677	203	23088	22626	9121	279	11730	687	1117	7745	13498
ee	13	0	2	73	41	0	229	31	67	0	0	28	162	363	2
em	2181	167	143	1918	20105	7	12403	3209	32992	344	11950	0	33	393	10172
fa	1.80113e+06	606903	1.54981e+06	958593	6.7252e+06	382758	3.32028e+06	2.3615e+06	1226959	351463	4398961	739002	332501	311820	2.00632e+06
fi	37	106	131	105	1416	19	1613	3499	25153	183	25347	66	130	199	41969
fp	29	4	0	28	601	6	362	44	1282	57	2630	28	53	0	12743
fr	47881	8216	40219	7312	364339	1261	750515	358649	307358	30465	43619	42161	50191	50109	199871
fx	2440	728	1462	354	19788	802	41934	46077	160933	5016	644058	3909	1102	95103	495162
gVIIn	13	0	0	16	0	0	0	11	28	0	0	15	0	196	2
hbc	17	0	3	0	35	0	230	37	657	0	26	35	28	107	2200
icp	38	3	7	4	482	9	63	705	2751	7	405	18	21	205	1567
IIIn	4154	79	195	4	166	119	5656	1954	10934	481	2023	51	5	726	515
IIn	8	0	0	22	64	0	96	658	26	18	341	0	0	58	925
int	692381	246966	2.49117e+06	1190623	7591605	316559	4242618	2773732	7910381	1637384	27767648	522859	312063	423373	6195464
ll	17428	362	663	158	7885	540	6615	10201	19690	494	20708	2819	456	8784	67559
lot	2	0	7	103	1742	0	132	22	130	9	594	19	22	203	805
lotd	0	0	0	0	13537	2	19	33	0	0	76	0	0	212	6601
mcp	10581	0	68	64	6576	214	4993	2668	11979	20	8334	66	40	13843	28399
mct	0	0	0	8	361	0	323	476	1256	7	272	0	24	157	3353
mfb	26434	8140	29186	3155	13934	745	83002	21388	35680	1290	35827	97810	4734	106520	124964
ml	1.53657e+06	116581	428073	91364	1721344	69337	1136271	869605	2542999	111977	3674350	305696	42910	648799	2047551
mlf	17245	1154	3006	1715	5033	6	2743	4191	10632	83	5983	1578	327	5947	42110
moV	3753	0	26	6	1872	15	318	150	1750	0	727	10	19	589	6108
mp	156244	68969	272066	20173	362239	311	263861	57777	183578	20107	48284	400353	61301	314773	542124
mtg	33821	2512	12449	2527	8769	148	18324	16561	22294	338	23213	6361	718	27652	49454
mtt	210567	6385	14982	13004	119088	1021	268669	83827	204379	482	103813	82880	65199	132054	331989
nst	295254	185427	925952	179667	890859	145463	1039912	926927	748127	680220	3854307	589897	172929	439116	917006
och	1078	9	0	50	1321	1	13068	744	4384	2	5218	252	313	40	25486
onl	22	0	31	455	201	120	1461	287	1498	0	109	0	0	0	2915
opt	2011	190	1386	180	22197	98	14580	2953	22402	214	3920	37862	1260	113607	89794
or	516	255	138	199	408	6	1112	255	8749	54	4925	224	212	559	13476
pc	6527	427	1212	282	4095	128	15328	29005	43080	3362	33465	1204	60	6955	63682
pm	2400	250	910	272	3541	59	7082	4980	8423	59	2284	18963	634	14559	44462
py	783994	7729	20630	21073	1541485	8617	468700	211686	3664926	45681	2774211	3199	367	76174	469861
pyd	38287	1541	1297	271	162514	408	103211	35127	202996	357	1802	500	10	939	25788
rust	108953	3230	13733	932	26811	1284	50841	52316	169094	3615	121682	5182	829	47611	238591
scp	74649	6678	16659	2161	13164	896	29184	57559	46775	724	31241	2304	585	46011	71615
sctd	55	0	0	181	185	0	8	0	76	0	199	0	0	33	183
sctv	4765	61	560	171	6220	291	5212	3668	6401	59	6137	294	268	10437	32902
scwm	8471	462	1171	2811	63125	19	8629	4527	9652	118	7432	85	100	1046	8760
sm	13179	2456	7745	583	614052	121	201350	379038	796619	30123	50296	3850	6687	36552	408523
sptV	2890	11	7	96	1276	10	489	682	4555	10	2515	55	35	2626	2974
st	144	43	489	1124	10015	136	9238	9236	27109	2888	84336	144	103	2300	14923
stc	2431	147	1164	29	8442	13	14470	4397	5621	14	1549	339	102	16329	25164
sup	481	68	76	98	1278	29	1196	472	1406	2	1646	52	16	919	13356
sV	69	0	4	4	58	15	153	426	313	0	2366	6	0	41	1579
tb	204981	5049	11482	12779	438243	7136	133437	132843	828194	7616	224448	1122	381	14608	281201
ts	1452	7	34	0	6	6	337	390	379	0	135	10	8	1591	487
tspc	142070	3595	10550	5595	36151	762	60139	57462	235890	3171	125336	8602	630	30024	128488
tspd	0	0	0	0	0	0	0	0	0	0	0	0	0	0	0
uf	169	0	7	9	577	15	754	772	2711	7	154	20	0	792	2420
vhc	0	0	0	0	0	0	0	0	2	0	0	0	0	0	0
VIIn	120	2	2	12	217	5	117	321	806	2	107	3	0	66	246
von	0	0	633	3394	4970	9	0	0	0	0	270	0	0	0	40
vtd	29369	2161	8750	262	12940	21	12840	6163	11961	73	1393	737	252	11167	38782
vVIIIn	21	0	0	0	196	3	25	163	3232	0	33	0	0	156	344
AQ	6638	200	22	8	1942	0	148	3206	177906	56	2311	974	144	51331	17180
c	11	0	0	0	29	0	12	10	0	0	0	0	0	0	195
chpl	61	4	49	76	16	3	1	5	340	2	90	5	2	2	1926
SEZ	581	27	16	41	388	0	113	173	428	30	5266	19	169	171	4191
V3	6246	624	373	48	3860	23	7334	4831	14707	56	10878	5410	1221	17932	41784
V4	1105	27	86	18	642	10	4425	1196	35975	77	1369	927	76	4853	7280
V4r	2	2	18	112	1271	251	3	25	174	55	229	6	0	0	582
VL	3378	25	694	59	350	30	1612	6228	1937	81	6544	2149	1020	863	13488
IVn	2909	160	186	87	579	71	3969	3690	1899	106	3765	26	34	4255	15743
fiber_tracts	560023	201051	842242	221150	1011267	120661	1000907	779968	1211777	428682	2507594	713923	161615	174983	1218058
HPF	16	9	2	276	96	1	116	299	927	588	1552	41	103	136	5151
CTXsp	11970	1944	1502	2079	3421	57	11491	8814	6242	115	763	2569	375	14835	15956
CB	2351	108	179	360	4935	111	9934	5846	20629	148	10446	369	158	4334	39294
HY	957247	179834	472858	32398	770039	27317	1.58632e+06	1.47104e+06	2.16568e+06	93378	3339688	877773	124475	1.94249e+06	4259725
MB	3.07598e+06	464389	3.16657e+06	395412	2.24056e+06	127703	3618801	2.77354e+06	5.24643e+06	576082	7.83664e+06	1.70137e+06	227801	2.21438e+06	6.5042e+06
OLF	73431	13826	189398	109851	573797	1187	261070	119150	156569	17510	821860	803530	514673	812344	710025
P	838224	44709	132118	29656	579005	19812	601139	553402	1568357	30252	1567046	111751	18632	391562	1.31727e+06
TH	319666	15319	78236	19780	657841	5436	774278	481039	1288172	65425	926451	68601	123723	267196	935887
PAL	2.57108e+06	465797	2.70915e+06	434036	2733439	471719	3.50057e+06	2826768	2.07051e+06	1568906	7.50751e+06	2.52255e+06	714697	1.6594e+06	2427391
STR	182962	71250	299010	190626	1666064	84773	1127557	641049	695709	252003	5161879	668916	162786	1.09732e+06	2808889
MY	1.43348e+06	15169	35189	18299	1736887	14007	406292	494002	3382310	48048	941928	11454	1270	127703	1080321
background	13576	75750	122255	249897	491988	178956	677711	704992	947436	384348	4914875	169555	13838	59578	775990
FRP_r	6123	1997	5495	5089	111	121	44699	6271	1582	28	0	153	58	293	114
MOp_r	207	107	636	5428	1080	15	2656	6948	13653	194	375	60	4	19	1220
MOs_r	15693	6121	7364	15521	3058	270	26347	43684	57382	1241	3262	135	89	1455	5171
SSp_r	747	55	742	3130	598	202	1775	5461	8436	37	300	261	14	230	604
SSs_r	1790	221	382	3165	309	37	1328	2324	2572	5	154	53	2	109	275
GU_r	62	69	992	2439	29	15	463	598	117	0	207	63	8	0	23
VISC_r	1728	405	651	819	38	5	864	618	805	0	0	50	6	345	38
AUD_r	5044	17	131	1861	112	34	1471	860	1047	0	6	373	0	550	3484
VIS_r	5114	0	11	11473	380	31	1062	809	3597	506	427	3103	49	3899	583
ACAd_r	13814	4049	12207	20824	20815	1051	102954	56218	60872	4423	1931153	651	909	4198	12443
ACAv_r	637	183	2184	1827	8053	158	17232	25663	33003	20596	5657257	363	5117	1687	24186
PL_r	28414	23273	56503	93896	2680	13598	1597815	357753	111904	8433	397010	818	1586	12188	20897
ILA_r	285	1400	3409	6925	3008	426	60683	71261	39682	1333	30241	335	533	4223	7396
ORBl_r	17693	5480	10685	51393	4210	420	15409	17195	15181	129	955	593	109	3706	6830
ORBm_r	4799	8897	18486	23286	175	2216	470471	120467	75192	1980	9761	1349	2666	47668	11942
ORBvl_r	12805	2496	11201	11517	440	1975	21179	19192	21748	339	6555	1226	752	5966	8690
AId_r	3491	2787	26228	34670	641	785	12481	10743	4057	114	643	209	103	665	238
AIp_r	1928	100	1445	4180	20	761	2563	2296	893	20	1983	190	127	1193	1622
AIv_r	6580	6905	9050	21078	3822	838	15022	23082	5797	142	1436	1311	390	5153	2500
RSP_r	315	23	57	2813	6035	129	1628	876	5239	46	3729	1102	153	4180	1621
TEa_r	9063	572	899	1586	120	65	2649	1706	1900	0	870	466	0	5929	1950
PERI_r	290	32	113	831	29	3	137	118	1044	0	0	131	126	1745	22
ECT_r	2019	392	746	1592	170	47	2173	944	2881	0	146	344	111	8555	408
MOB_r	69	0	0	937	317	19	796	14	370	4	520	2	2	91	5918
AOBgl_r	0	0	0	65	35	15	0	0	54	0	0	0	0	0	27
AOBgr_r	0	0	0	0	0	0	2	0	5	0	50	0	0	0	0
AOBmi_r	0	0	0	26	4	0	0	0	0	0	0	0	0	0	150
AON_r	3084	488	783	23604	6186	147	14037	20380	9125	156	6096	522	113	10605	20346
TTd_r	102	112	132	442	2097	0	515	2856	1174	51	18761	82	98	5152	39130
TTv_r	1385	1375	910	4634	410	159	9612	11847	2433	70	143	417	34	2070	2675
DP_r	599	202	195	36	351	71	502	1556	1112	185	10990	23	59	2468	14294
PIR_r	7222	2077	889	3267	2239	74	8390	8181	7578	76	155	1192	192	14933	1741
NLOT1_r	6	0	6	0	124	0	10	0	50	0	81	8	2	143	66
NLOT2_r	95	0	5	0	15	0	44	0	48	0	0	8	2	78	320
NLOT3_r	39	0	0	11	62	0	38	12	3	0	13	28	16	87	129
COAa_r	4	17	69	10	182	2	262	26	14	0	308	27	6	1064	407
COApl_r	11	2	0	11	141	4	44	57	35	0	51	3	6	1841	147
COApm_r	7	11	0	164	24	0	37	14	60	0	10	0	0	1467	48
PAA_r	0	0	23	9	6	0	45	26	8	0	6	2	0	102	12
TR_r	44	5	9	16	53	72	0	0	13	0	175	0	4	4	23
CA1_r	3	5	0	4	57	11	19	0	11	0	0	0	53	2	60
CA2_r	0	0	0	0	0	0	0	0	0	0	0	0	0	0	0
CA3_r	0	6	0	12	0	4	2	0	1	0	292	0	72	0	245
DG_r	4	3	20	10	6	0	27	96	850	142	0	0	29	0	4543
FC_r	0	0	0	7	0	0	0	0	34	0	0	0	0	0	8
IG_r	566	29	27	137	58	99	2274	1106	2116	8030	136671	4	65	101	2588
ENTl_r	1819	36	1366	2484	2302	6	544	591	1012	13	2516	456	814	1070	526
ENTm_r	235	35	4	49	57	4	40	232	986	1	318	100	395	2	364
PAR_r	0	0	0	11	24	0	0	0	23	25	142	0	4	0	43
POST_r	30	0	0	0	0	9	5	0	54	0	49	0	0	0	96
PRE_r	18	0	0	4	0	0	0	0	4	0	11	0	5	0	0
SUB_r	0	0	0	216	0	0	13	9	43	1	43	0	16	0	74
APr_r	0	0	0	2	0	0	0	0	0	302	0	0	0	0	0
HATA_r	0	0	0	2	7	0	1	0	3	0	0	0	79	0	0
ProS_r	0	0	0	0	17	0	0	5	6	0	0	0	0	0	215
CLA_r	6984	917	1109	11211	1356	270	15376	25065	13906	272	3019	596	318	1825	1727
EPd_r	6529	1347	911	11203	11376	215	6722	7386	11142	50	142	429	422	8923	2687
EPv_r	590	110	74	705	10	11	55	217	111	8	0	5	2	731	6
LA_r	14	32	135	371	343	0	427	639	510	1	72	403	314	1441	104
BLAa_r	2698	1438	3888	3341	317	269	5796	5302	6170	17	165	176	18	8999	241
BLAp_r	62	8	30	2	26	0	160	274	52	0	1426	6	0	1169	0
BLAv_r	2	15	32	4	6	0	49	72	29	0	11	10	0	716	3
BMAa_r	229	33	94	89	551	19	640	227	205	1	639	74	25	3779	727
BMAp_r	7	4	7	46	94	0	163	173	142	0	211	14	0	3711	14
PA_r	0	62	29	0	52	0	1	0	17	0	27	6	13	300	106
CP_r	241607	98822	169052	306738	10392	12228	295348	905300	408698	6597	47167	4390	652	52390	91187
ACB_r	18995	15990	26712	90172	4776	3335	77319	261797	118738	1154	9434	3694	2074	53671	50728
FS_r	364	131	220	348	116	12	503	1995	185	0	65	139	7	642	153
OT_r	8878	6588	8979	17270	1656	413	19247	44400	18710	62	858	4118	374	9683	2902
LSc_r	9	20	286	69	321	2	347	298	716	110	2560	248	278	2662	2085
LSr_r	420	965	7236	473	6216	6	13484	12102	77771	25719	448920	19045	2844	23558	205537
LSv_r	2	5	26	0	1013	0	90	600	2030	107	3641	127	75	698	4806
SF_r	37	64	1889	187	604	0	2916	2093	36870	6692	405904	2883	540	2445	14562
SH_r	4	103	1015	146	85	26	2438	263	4872	497	17654	195	0	449	1340
AAA_r	41	269	78	53	631	3	914	417	141	3	532	128	36	1499	2694
BA_r	0	0	0	0	5	0	65	0	0	0	0	0	3	5	0
CEAc_r	454	495	1809	908	110	29	533	1044	448	0	11	66	3	645	316
CEAl_r	14	0	401	322	0	0	107	164	2	0	18	84	0	133	240
CEAm_r	126	22	424	76	2930	19	1272	2126	677	23	4732	179	93	1477	6225
IA_r	603	66	152	374	43	12	175	241	87	0	275	0	25	1299	5
MEA_r	851	8	411	18	4962	15	4454	705	1700	18	6993	554	140	11724	16280
GPe_r	135	0	1247	96	33	14	247	655	284	0	3990	2	2	6	33
GPi_r	4	2	0	40	152	0	4	57	19	0	1039	0	0	33	0
SI_r	8344	3217	4322	12704	13404	145	22497	41266	19840	230	4281	2864	1205	15745	35619
MA_r	605	48	117	41	142	0	317	507	64	0	365	59	50	209	773
MS_r	323	340	4999	189	2507	49	9202	8877	46889	6381	286330	22331	1908	25798	65744
NDB_r	1796	846	8205	324	4924	30	11593	3628	14737	417	49327	28903	4166	18053	71746
TRS_r	2	36	285	56	125	0	775	1232	8889	480	104836	683	146	84	3863
BST_r	922	5	116	531	10270	98	7264	11761	19789	99	20017	1392	523	17492	63870
BAC_r	0	0	0	3	183	0	221	395	450	6	220	2	0	487	1856
VAL_r	10216	32	379	823	23220	17	14740	4226	17003	13	6386	89	660	17	3405
VM_r	131100	6424	10521	4511	128193	855	176897	83828	178912	1409	74737	15853	31772	55437	154084
VPL_r	439	170	0	22	4690	0	1359	778	1333	15	557	0	170	801	3719
VPM_r	43963	1055	3062	1018	73038	587	49649	16629	55130	205	19411	2019	4320	18829	52050
SPF_r	8533	868	3630	148	4882	89	8279	10234	49174	360	29153	11131	1379	16534	94245
SPA_r	80673	7810	16194	593	43583	810	168640	49632	109913	3656	32833	64979	3755	87563	249839
PP_r	141	49	75	20	144	16	516	353	552	4	197	24	20	9	1299
MG_r	72	131	0	8	605	0	192	448	190	7	0	4	88	20	1503
LGd_r	0	0	0	6	271	0	53	4	342	0	2	0	0	2	84
LP_r	1680	545	1316	941	7164	24	18633	7822	25693	165	10449	2259	3545	1556	8600
PO_r	8615	337	46	227	12033	0	3635	2148	3639	5	21	139	466	638	10
POL_r	866	168	6	18	891	47	650	2399	1802	51	815	131	26	2296	3047
SGN_r	0	0	16	6	274	0	18	130	203	0	176	24	13	122	0
AV_r	98	0	0	35	3883	0	4300	4834	8141	58	3990	7	402	150	1569
AMd_r	39667	448	687	4930	93366	107	62115	49837	79768	256	31723	675	6275	1892	12186
AMv_r	16219	194	175	2701	31628	300	28995	24580	82769	267	37324	108	1934	648	18108
AD_r	138	117	49	27	1490	0	1884	7903	9871	57	1973	2	109	271	3822
IAM_r	26325	1062	4654	2434	79326	2355	35476	37469	36976	420	25051	4028	8158	2569	15846
IAD_r	11065	157	348	2567	63613	125	53473	53502	30061	130	12641	1051	3968	3866	5539
LD_r	916	21	82	261	4794	9	5437	5748	16552	95	10433	33	1357	202	4376
IMD_r	240528	27314	52531	7413	1013891	13369	1373428	286379	210303	1013	8337	45374	21383	71357	49105
MD_r	1.6526e+06	28805	121191	49741	1743328	28480	2071243	940145	671358	2863	66311	104535	202526	114292	105077
SMT_r	183905	11833	17476	6034	587506	696	323401	166983	299641	2755	18515	31056	131280	69162	73633
PR_r	58859	1894	29221	926	141342	698	158963	77747	205647	8257	243154	85333	47371	101360	278951
PVT_r	74024	8897	13327	5824	888691	3369	1136651	843338	688244	5233	107601	77605	41510	155383	333020
PT_r	119139	4857	19417	2319	526015	3448	284329	444188	283128	975	136866	75564	83330	99979	151539
RE_r	167208	17686	41742	8025	590776	3073	600525	365050	895746	11552	272771	102867	51276	290496	521734
RH_r	80043	5740	23796	7291	142784	3590	84012	66212	89651	912	10418	8961	23108	7749	11875
CM_r	131851	8486	18163	6588	244095	6329	340958	203745	170669	1073	43217	47777	12651	44227	42725
PCN_r	28069	373	509	1378	11845	25	19677	10258	8886	7	633	93	711	325	308
CL_r	43072	1435	4241	481	8259	167	37464	22965	39549	313	5294	921	2224	2448	10370
PF_r	58388	10842	14401	1684	60928	995	68194	34524	33030	895	6938	11761	5271	55734	49460
RT_r	3039	297	266	1055	9954	17	8024	15075	17429	184	31879	401	1281	6798	57431
IGL_r	0	0	0	0	0	0	46	52	13	0	0	0	0	219	589
LGv_r	0	0	0	28	259	0	445	335	499	71	489	68	15	394	6600
SubG_r	0	0	0	0	2	0	4	0	3	1	62	0	0	19	22
MH_r	40	0	21	59	2401	5	3629	2196	9586	140	1291	169	849	599	24743
LH_r	2900	4842	7567	2796	57119	242	127669	69371	62085	1132	11578	5606	16237	29555	64499
Eth_r	2861	155	693	132	5665	3	2202	1226	2228	30	280	231	449	274	57
IntG_r	0	0	0	0	0	0	0	0	0	0	0	0	0	211	5
PIL_r	923	475	405	19	3100	0	3518	2945	1867	1	207	318	94	1802	5081
PoT_r	776	613	269	65	2230	3	1429	2879	584	16	586	77	66	2064	1522
Xi_r	60565	12597	15242	4109	132591	1475	273917	92416	185146	5258	92100	59216	16305	160136	106639
SO_r	83	7	123	44	877	2	229	145	2720	0	1649	184	48	3171	4597
ASO_r	23	0	18	0	63	0	98	66	1004	24	3988	76	0	192	10285
PVH_r	7628	35	146	277	13767	72	6266	16817	19968	145	38296	547	469	5020	51596
PVa_r	33	0	0	4	197	0	361	160	1877	8	902	24	69	858	2874
PVi_r	12482	299	484	288	1415	122	11699	11046	27297	233	3499	1444	671	5753	88936
ARH_r	0	0	0	21	221	2	57	3	179	14	40	21	74	1871	643
ADP_r	0	28	27	0	924	0	386	1153	4200	9	2153	170	60	816	6566
AVP_r	120	0	6	68	1625	0	233	1209	1728	68	3367	269	115	2370	8617
AVPV_r	411	0	37	49	2657	2	386	2738	4494	90	3226	3219	294	5302	4676
DMH_r	14112	1000	1491	215	8557	724	45891	28254	159140	1025	24187	1489	1471	60150	257227
MEPO_r	127	8	0	53	291	1	557	1431	1580	22	465	116	48	496	4703
MPO_r	598	0	203	290	7027	33	6955	15400	29917	333	26308	3517	915	31355	99121
OV_r	0	0	0	4	0	0	0	0	5	0	0	0	0	0	0
PD_r	0	0	0	0	82	0	161	49	12	4	123	8	4	168	839
PS_r	79	0	9	0	371	58	578	1225	5967	8	967	83	202	3078	7899
PVp_r	44	0	0	2	23	0	369	50	344	43	456	222	54	36	486
PVpo_r	37	0	0	101	334	0	177	586	1617	0	334	169	137	1991	2083
SBPV_r	252	0	0	31	1095	7	498	1019	9143	58	17850	114	39	3489	42488
SCH_r	176	0	0	8	767	0	42	559	609	9	1525	23	13	2138	3427
SFO_r	0	0	0	0	0	0	0	0	0	0	0	0	0	0	0
VLPO_r	329	0	8	31	533	0	367	369	2323	9	4369	606	220	4428	8373
AHN_r	5855	209	691	143	17070	229	29531	22709	111757	1014	248107	6511	994	63903	523571
LM_r	274	50	98	144	199	12	2300	606	1518	0	810	545	21	2431	15059
MMd_r	16	374	0	16	1014	22	34	14	247	8	144	19	66	258	399
MMl_r	515	10	211	3	1718	49	218	168	1257	111	3491	318	12	11499	16418
MMm_r	1155	0	74	84	1254	21	160	232	4732	15	970	431	5	13666	26391
MMme_r	6546	10	23	166	902	323	2096	1201	4272	26	5057	1460	66	35570	30513
MMp_r	15	0	0	75	300	32	320	20	108	0	154	17	0	5185	4587
SUM_r	27201	642	5754	722	26015	470	80879	38475	54706	2039	81263	48875	510	188246	262372
TMd_r	10	0	6	18	278	0	1112	479	2970	37	131	862	200	71	6763
TMv_r	316	27	44	90	3376	48	5731	1282	7119	118	1664	3351	310	6637	47539
MPN_r	106	4	3	74	5022	6	5065	4263	15924	32	11690	311	264	5731	40989
PMd_r	2199	28	332	48	5830	288	6400	7515	37386	502	11996	9301	546	38012	59845
PMv_r	423	7	28	70	4508	69	20474	1593	12009	233	4974	4614	540	12832	36996
PVHd_r	25805	326	1883	218	10750	367	19982	22730	65061	509	246094	8696	732	30910	180646
VMH_r	148	0	4	106	900	35	7651	1314	6416	56	1655	504	137	2864	21305
PH_r	65577	14736	22797	2420	78100	2991	241103	223160	665833	12766	367160	195968	14113	435132	1353207
LHA_r	95310	11813	22328	2189	115583	1878	155742	134673	302876	2770	116077	53933	8646	271466	1.01797e+06
LPO_r	3902	362	1715	245	8768	77	12286	11714	20940	188	20257	2932	949	12190	71199
PST_r	667	95	96	16	126	4	840	743	1029	2	18	5	11	611	1442
PSTN_r	9306	1786	1226	133	17067	85	19387	10698	16982	112	374	1326	315	8296	27407
RCH_r	611	0	12	41	2202	1	321	211	3899	16	3255	131	185	17447	13683
STN_r	835	137	79	8	1616	0	1832	1137	2015	4	303	6	0	1368	7479
TU_r	1435	172	639	562	7554	182	12380	7436	36924	404	9262	4605	513	29068	134731
ZI_r	43400	2977	3763	393	27484	189	35946	60034	98880	1642	324990	12876	2292	58728	358248
FF_r	2758	683	217	118	2046	13	1890	5361	5988	70	5941	260	64	5223	14539
VMPO_r	216	0	0	2	282	7	175	241	1365	0	855	4	45	1049	2628
ME_r	0	0	0	12	0	0	0	0	0	0	4380	0	0	31	9
PeF_r	5494	852	2354	170	13688	189	20215	16368	75624	249	102672	5485	700	53009	264486
SCdg_r	23028	517	4830	579	10373	154	11190	23760	56976	1123	110697	3525	320	22336	215126
SCdw_r	6587	148	597	127	5734	104	4634	10843	22106	597	47127	1734	226	7346	101877
SCig_r	25148	1074	4293	760	7651	162	5988	14322	34691	692	79645	2604	429	26539	162138
SCiw_r	34570	3051	12839	1344	11486	239	13923	23369	62572	1369	85567	2407	401	23302	188398
SCO_r	29	44	4	0	28	0	428	257	970	5	209	16	0	6	2282
SCop_r	2286	93	114	47	2063	7	522	1757	1668	28	2313	373	103	5428	7329
SCsg_r	847	6	5	2	168	8	235	2813	369	3	845	65	70	1270	1284
SCzo_r	155	7	14	11	7	5	33	1016	211	0	156	54	17	28	169
ICc_r	1887	0	36	100	1037	31	690	1963	2867	33	1985	332	4	155	10735
ICd_r	3846	0	27	88	2899	229	1497	2989	12792	49	4475	353	5	1290	34451
ICe_r	1525	0	30	118	2607	90	2477	6153	14238	95	10901	524	104	4583	47364
NB_r	6	0	0	2	9	0	34	149	659	0	29	14	9	26	557
SAG_r	2367	34	273	218	488	0	348	375	933	116	2327	29	42	247	7599
PBG_r	46	5	10	0	153	10	107	403	326	9	59	0	0	5	112
MEV_r	2083	120	64	11	634	20	2842	2242	1035	2	348	108	9	938	2279
SNr_r	20835	3527	6371	820	9953	250	8918	7844	10983	182	3910	699	598	4019	15559
VTA_r	34518	3251	7673	1768	23598	234	35723	32732	22474	363	3869	2872	1683	28048	90733
RR_r	13454	1459	2168	319	3163	44	8795	13867	9360	186	3988	214	232	7557	33186
MRN_r	324915	28990	77310	11987	73568	1862	152608	214450	214194	3751	170013	18175	4305	158251	538347
PAG_r	963535	61762	83419	16935	274096	9813	559248	931361	1.18151e+06	22536	1.2217e+06	153211	18324	929535	3.18481e+06
APN_r	1804	595	983	86	3146	7	1579	2804	7995	85	7629	168	143	2876	14332
MPT_r	26	0	0	25	86	0	163	46	224	4	566	2	4	122	11066
NOT_r	2	12	11	2	22	0	41	70	28	2	48	19	10	0	493
NPC_r	7082	472	2580	369	6457	60	13198	13381	33195	815	64507	4858	435	8672	187263
OP_r	0	0	16	2	37	0	9	75	829	12	599	2	7	8	3745
PPT_r	4	0	8	0	324	0	547	344	1236	50	1531	39	39	394	8010
CUN_r	13042	726	1060	973	7895	266	7934	23540	14554	696	25000	685	412	18443	149375
RN_r	6818	1077	1180	1029	4772	29	6234	13578	16472	379	8592	168	245	5380	31067
III_r	423	574	156	24	112	9	17	1999	2940	5	6	34	0	20	2108
EW_r	7899	1897	2172	778	6458	18	4971	6875	9395	71	4619	936	354	6291	14071
IV_r	66	337	243	0	0	9	10	1384	50	8	110	4	4	18	196
VTN_r	595	80	61	93	8	12	168	334	799	39	259	224	63	168	5395
AT_r	956	82	316	514	526	14	960	2114	3521	218	1663	1223	193	1525	16609
LT_r	0	0	0	0	20	0	23	184	230	0	226	3	2	52	1624
SNc_r	9814	1362	3408	415	3074	54	3533	4989	1390	106	722	295	198	1652	4650
PPN_r	55477	4351	7802	2155	16721	402	13181	55264	48892	1746	60717	6443	2465	35864	175176
IF_r	8254	1351	3688	1398	3187	336	12521	9892	10741	186	3631	4795	449	20141	23019
IPA_r	921	486	442	201	482	17	5143	1488	5208	98	1482	5508	417	12771	26410
IPC_r	5112	746	2015	556	5684	31	37416	13112	17804	936	16297	16792	623	12929	59345
IPDL_r	378	378	386	271	393	52	3974	3703	8032	99	4402	4873	278	4236	20036
IPDM_r	49	92	108	179	165	4	1855	945	1793	42	295	2897	202	2783	19329
IPI_r	656	140	697	131	629	7	9917	4450	7209	212	7074	8967	147	3374	17208
IPL_r	817	227	1223	168	1553	16	8235	9602	13344	103	12835	5629	358	2582	29891
IPR_r	450	529	1439	298	968	25	6706	1237	1115	56	787	7284	629	3624	14072
IPRL_r	63	0	106	6	33	9	118	355	393	22	67	1172	202	643	396
IPN_r	927	336	627	121	218	2	4109	2381	3263	141	2620	2362	105	5405	8861
RL_r	23022	3643	9853	1798	8207	207	16842	10273	11857	114	3100	1447	127	9891	23288
CLI_r	13341	4195	2043	513	2586	90	38633	22765	16473	184	3341	1656	890	19555	25712
DR_r	68595	5213	14434	3261	16889	249	14985	40242	36916	263	21896	17964	964	82137	87708
DT_r	0	0	19	0	2	0	31	40	111	2	177	9	2	129	0
MA3_r	918	1091	251	54	824	2	804	1861	1907	46	344	114	81	1429	3181
MT_r	8199	90	595	129	2682	0	2269	2711	823	10	278	59	122	785	2553
Pa4_r	587	102	1030	135	116	6	294	604	436	35	412	21	17	429	1466
PN_r	56	2	125	145	70	0	435	2257	2604	15	1445	929	366	1858	3837
RPF_r	3809	378	2394	169	2638	30	1958	479	5450	15	2647	840	318	2728	11919
INC_r	1263	63	931	15	846	17	580	805	7361	36	810	80	29	1212	1359
ND_r	4519	3075	1217	48	6075	41	3400	1846	22994	38	5330	1778	179	1512	9465
PRC_r	10967	636	1454	521	11628	295	53007	27501	63641	4031	63305	6890	1948	42078	206000
Su3_r	12824	2829	6031	477	1563	143	15827	17245	6274	37	4462	4031	393	6897	3312
NLL_r	997	37	801	51	3139	231	1887	2253	9124	43	3815	382	107	2814	23497
PSV_r	9419	78	35	537	8613	190	3050	1581	7031	30	2785	121	0	2849	28216
PB_r	102253	4052	9213	2439	34777	1018	37755	68286	61576	800	21304	7604	1651	69743	156802
SOCl_r	6569	75	81	19	2537	23	538	3681	3155	34	1493	110	2	8171	10515
SOCm_r	680	12	18	26	1323	77	94	937	1166	15	396	49	0	740	3030
B_r	1264	130	79	52	1242	14	4108	2895	12681	160	5441	227	12	2424	6273
DTN_r	856	530	1166	789	730	4	1815	5622	8213	354	15316	38371	1814	4327	36791
PCG_r	15666	4007	10943	5638	23614	287	41316	57535	191853	2609	118923	110112	9866	105897	380119
PG_r	300123	26339	49806	7027	137008	3014	160343	77339	206942	1178	88397	168273	62868	135351	353723
PRNc_r	184433	7941	9914	4824	50653	1481	32422	87059	386079	2498	123339	1484	317	51894	200182
SG_r	428	45	17	6	518	0	450	785	1578	57	303	517	105	988	2610
SUT_r	28229	388	1379	394	5866	400	6010	12490	8176	43	8492	383	38	4736	39343
TRN_r	89101	11722	10775	6965	31043	502	34767	44241	145645	1496	106912	8229	5447	32373	181557
V_r	831	0	77	34	70	0	159	497	794	1	6	2	8	340	374
CS_r	68793	7763	32960	9752	23513	880	96789	122986	206864	6231	245574	38816	2151	186075	542128
LC_r	1791	82	79	5	1594	13	5357	2729	6323	63	565	108	8	1144	7452
LDT_r	19442	2439	7593	7188	3374	170	9601	23483	23739	614	21659	30072	7995	44274	70829
NI_r	4298	1082	3302	1770	3652	28	16139	15097	19238	711	20670	14428	621	25862	77058
PRNr_r	73913	6216	9261	2108	30743	687	30683	81541	190761	3165	203925	1919	430	44045	484089
RPO_r	10001	1769	5162	716	2865	200	8015	16695	12487	864	16029	4945	367	39607	109127
SLC_r	1560	95	132	39	963	72	1927	1730	4078	25	1676	36	2	683	1150
SLD_r	1653	117	1109	326	1238	174	7062	6141	8379	163	14055	3045	185	8093	4196
Acs5_r	997	60	0	11	326	0	85	148	15	0	21	0	0	80	83
I5_r	1436	133	130	4	170	30	492	273	947	0	317	19	0	396	184
KF_r	10311	21	513	1565	2039	100	2662	5412	14816	78	3181	375	30	6695	13284
P5_r	18070	425	269	64	6222	73	2646	4073	2322	0	1488	20	11	877	10192
PC5_r	1310	87	89	28	780	21	351	942	6949	62	970	21	0	844	6300
PDTg_r	317	57	205	92	636	5	2730	1200	7939	67	1839	3678	256	1965	6085
POR_r	1241	0	2	0	1030	27	878	483	2650	18	2650	99	3	717	5733
AP_r	416	2	0	2	0	0	152	11	113	5	23	0	10	131	154
DCO_r	913	0	0	172	601	0	437	271	896	19	368	12	0	71	3898
VCO_r	1750	0	15	2	1157	26	719	554	2902	127	3130	30	3	611	4794
CU_r	74983	385	825	613	724	196	4502	6695	26914	122	8237	168	123	4498	10215
GR_r	8645	137	42	200	39	21	19	209	64	27	827	5	58	1867	0
ECU_r	2676	16	0	26	687	0	224	549	2953	5	488	0	0	413	177
NTB_r	2602	0	12	24	2555	9	795	852	3085	18	2340	180	0	639	17578
NTS_r	104713	720	3958	2135	60709	1223	37170	39714	52668	122	4396	2442	603	58470	135276
SPVC_r	194996	1197	2141	423	26866	546	12786	15557	69634	77	5441	824	128	27854	17385
SPVI_r	32571	63	827	393	6062	38	2569	3549	53685	43	6700	114	19	2742	8375
SPVO_r	14116	20	100	121	5340	60	1803	2147	52864	24	1596	39	2	1847	6698
VI_r	44	57	80	0	30	2	31	89	385	0	96	139	0	91	21
VII_r	13374	348	522	204	9589	159	3435	4513	32578	62	3697	41	26	2504	8406
ACVII_r	324	5	12	15	159	4	85	282	2645	6	63	0	0	5	9
AMBd_r	1030	11	27	11	73	0	426	419	1947	5	90	17	0	1012	245
AMBv_r	3511	3	49	4	528	2	316	226	1554	6	95	30	0	37	929
DMX_r	11368	207	565	262	25822	362	17721	9566	15133	35	559	517	91	12273	88217
GRN_r	153014	1626	3645	2318	70979	476	35515	47178	495928	1044	51948	628	40	10497	85964
ICB_r	42	0	0	0	78	0	15	3	242	0	19	0	0	0	146
IO_r	43516	568	826	193	4357	159	397	7044	20009	65	8774	406	12	9395	6533
IRN_r	143429	1202	2692	899	53764	297	27236	23112	246338	394	9921	775	69	8015	21828
ISN_r	205	0	0	0	0	0	23	27	28	0	0	143	0	2	56
LIN_r	7455	20	100	63	1438	18	1768	1075	4592	43	378	59	4	728	1580
LRNm_r	15208	19	198	166	11817	190	1662	3063	21885	129	4522	68	4	1348	4371
LRNp_r	506	21	31	0	133	37	24	66	710	0	283	6	0	189	90
MARN_r	78864	813	1389	890	68467	179	8587	37077	202125	521	16403	327	86	7007	114698
MDRNd_r	129587	650	1887	684	90921	573	29963	24125	166429	166	9183	672	52	19533	59846
MDRNv_r	43222	593	548	166	34262	87	14600	9763	131623	325	14994	60	0	1870	8254
PARN_r	191195	799	2605	1573	60643	542	37099	33007	229516	251	11408	1816	204	17310	47348
PAS_r	4127	53	69	168	667	41	497	941	4474	30	1446	7	0	375	2783
PGRNd_r	1553	2	53	171	1153	0	638	710	5913	14	1957	99	3	316	483
PGRNl_r	78670	337	1438	457	30317	154	15988	18604	66708	151	9060	312	43	12555	58964
NR_r	248	13	8	0	179	0	236	68	2397	0	252	0	0	4	72
PRP_r	2252	136	74	145	10285	7	3553	2769	9806	109	2004	446	30	998	26923
PPY_r	11366	75	105	63	2715	59	1896	1758	11439	50	1208	174	2	1844	20112
LAV_r	245	0	7	50	998	0	73	237	1323	4	169	0	0	143	1125
MV_r	9869	278	657	2158	39538	224	34479	36768	63714	347	11059	1417	86	6147	113924
SPIV_r	5352	99	28	351	16970	91	7419	12089	33751	173	7316	55	19	1875	25827
SUV_r	488	0	0	61	272	0	386	261	305	3	231	5	0	58	709
x_r	2090	6	224	2	660	2	216	806	3943	8	1283	2	0	363	1380
XII_r	7079	57	363	29	10951	24	3747	1204	4937	79	570	20	2	2693	929
y_r	408	0	0	4	231	0	42	76	10	0	187	0	0	139	205
RM_r	67882	3558	4689	576	29068	256	9450	21615	150454	300	26788	342	45	14257	84411
RPA_r	26313	4180	3915	104	9285	79	934	5379	23126	23	1174	198	28	1967	13030
RO_r	23339	26	199	11	5997	122	2352	3073	42677	16	2518	121	27	424	12684
Pa5_r	611	0	15	2	859	0	273	844	622	0	10	265	5	370	588
LING_r	0	2	0	0	0	0	0	0	0	0	0	0	0	0	31
CENT2_r	2905	104	17	88	1422	31	3959	2810	35218	100	187	281	2	883	15681
CENT3_r	566	35	7	116	429	0	919	417	1959	33	1741	330	0	645	1924
CUL4_5_r	129	26	23	357	4403	42	1932	3585	11309	72	4295	24	0	113	15788
DEC_r	2214	0	2	28	157	3	0	0	98	0	174	0	0	0	101
FOTU_r	0	0	0	4	57	0	7	0	26	0	21	0	0	10	21
PYR_r	0	0	0	302	35	1	0	0	10	0	137	0	0	0	130
UVU_r	2483	0	0	50	138	134	1	0	78	71	863	3	34	49	74
NOD_r	41	0	52	64	140	1	164	30	203	4	3827	0	100	22	306
SIM_r	9	0	0	95	0	154	6	237	132	1	1751	0	0	24	135
ANcr1_r	0	0	0	69	10	85	9	4	356	37	68	0	2	37	161
ANcr2_r	89	0	30	85	12	3	6	2	589	0	11	8	0	6	73
PRM_r	815	2	3	27	0	0	19	3	42	0	7	0	0	13	25
COPY_r	1943	0	6	9	383	0	1	183	154	70	767	0	0	98	1093
PFL_r	0	8	14	56	18	1144	9	1828	437	0	132	0	0	24	65
FL_r	0	62	0	173	48	2	21	13	149	4	15	0	0	12	695
FN_r	476	0	0	18	514	1	79	60	1063	6	159	0	0	80	1924
IP_r	245	0	0	116	277	2	204	115	1051	7	151	34	2	441	1082
DN_r	124	4	0	51	117	0	440	184	338	12	28	58	0	105	693
VeCB_r	164	0	0	11	53	6	127	95	480	0	160	15	3	23	135
alv_r	23	0	0	22	11	4	14	6	31	0	3373	0	76	0	452
amc_r	217	104	34	193	230	10	246	89	116	0	0	22	74	281	12
aco_r	941	150	291	4610	186	4	1320	3129	1500	13	93	161	7	5380	5753
act_r	48	18	218	63	513	7	837	2785	1881	10	116	5	2	2868	9726
ar_r	234	61	250	100	2	0	85	107	66	0	2	44	0	959	151
arb_r	2746	43	157	301	2433	32	3201	3013	11047	93	5052	276	62	2311	8929
bic_r	16	0	0	2	114	0	0	79	312	1	326	89	2	4	520
bsc_r	216	4	59	2	4	0	4	14	470	0	67	7	30	317	209
cbc_r	0	0	0	9	0	0	0	0	0	0	0	0	0	0	0
cic_r	446	0	3	13	165	22	114	1493	3404	14	2168	8	14	3333	14181
cing_r	2181	440	1468	3188	381	705	3288	12239	28457	365	4154	113	11	2043	2001
ccb_r	1761	1237	1050	3075	697	79	11550	6766	24480	912	12942	177	30	2369	1058
ccg_r	6184	3285	7505	27629	4668	756	29249	113176	111003	8193	39929	245	104	1673	17708
ccs_r	6	86	23	109	0	3	270	158	32	1	0	2	0	55	156
cpd_r	10	103	36	58	1797	8	367	675	2670	16	845	43	19	222	3625
csc_r	1889	31	553	48	1498	22	2417	3312	6864	232	5201	342	88	3192	56048
cst_r	455	0	0	7	160	2	230	257	1240	1	641	6	0	37	4226
cuf_r	6465	57	16	38	0	0	307	26	44	17	672	0	0	76	34
das_r	2	0	0	0	42	0	0	3	0	0	13	0	0	0	0
df_r	0	26	8	0	0	0	27	48	50	0	289	10	14	7	82
dhc_r	0	0	0	110	0	0	58	4	66	1	288	0	21	8	183
dscp_r	7744	939	1407	680	970	90	7201	3173	3042	103	862	1069	273	2672	8006
dtd_r	458	223	400	33	221	0	633	1007	435	8	27	131	20	449	2075
ec_r	5295	1394	1262	3029	279	72	9240	14101	7087	105	23	161	184	2289	2478
ee_r	44	0	20	206	9	0	75	13	27	0	0	4	0	9	0
em_r	4	0	0	0	51	0	1	25	52	0	60	0	0	0	636
fa_r	15469	12186	24725	61409	12531	2397	101204	215592	109953	2973	20651	580	534	7013	18979
fi_r	4	3	51	66	403	0	148	189	585	7	6025	21	20	77	1443
fp_r	0	0	0	34	0	1	15	15	9	0	14	21	0	0	6
fr_r	13628	3465	8112	1478	24055	80	49234	24720	19527	387	3761	3694	5958	18837	27443
fx_r	1414	251	397	119	2965	61	5270	7872	16960	387	170648	2673	514	19679	178305
gVIIn_r	9	0	7	0	36	0	14	6	0	0	18	39	0	4	50
hbc_r	6	2	0	0	2	0	51	38	55	0	12	22	36	60	295
icp_r	407	8	2	9	866	0	683	830	3032	30	478	0	0	193	2560
IIIn_r	248	2	4	4	172	2	72	22	47	3	9	0	0	46	249
IIn_r	0	0	0	0	0	1	15	0	61	23	126	0	0	0	138
int_r	284	17	1158	1020	669	6	385	937	1020	12	11599	6	5	350	5840
ll_r	12815	459	630	279	7632	300	3306	9864	9873	180	8447	1428	263	6156	44466
lot_r	15	8	6	52	0	0	5	0	0	0	1	0	0	0	10
lotd_r	0	0	0	22	4	0	0	0	4	0	28	0	0	0	27
mcp_r	7370	202	72	156	5419	53	3057	2037	17973	37	5896	53	18	3311	20063
mct_r	0	0	3	19	209	0	49	224	510	0	78	0	6	51	2348
mfb_r	12639	854	2601	592	8950	70	15261	4075	6798	212	1356	6976	389	8149	31636
ml_r	92186	4511	6629	5503	30781	750	27921	43369	58255	751	50614	4493	1356	32444	180594
mlf_r	5416	963	2121	439	4731	3	3168	6384	10258	218	2636	1045	162	3256	10374
moV_r	246	0	19	0	506	4	156	606	3212	5	432	5	0	468	1312
mp_r	403	180	93	27	1077	34	979	1643	825	29	120	40	45	610	9417
mtg_r	10490	2630	2601	257	2621	64	10729	10682	12774	137	3547	1969	289	7935	18804
mtt_r	39484	675	3357	1136	51886	211	52622	11304	32841	1073	7554	7953	17835	26566	73731
nst_r	2453	682	86	72	2211	35	1842	2103	1504	6	2041	29	91	1002	2928
och_r	272	0	0	61	681	0	8	84	383	0	803	20	50	21	6075
onl_r	0	0	0	905	0	32	2410	0	2024	0	457	0	0	0	1677
opt_r	48	0	34	66	1156	17	669	44	826	8	564	397	52	3165	7429
or_r	122	52	117	76	23	1	480	325	182	0	11	149	2	0	77
pc_r	1018	45	316	15	1015	4	2254	5250	8483	113	3083	629	29	1723	24614
pm_r	1227	243	607	46	2244	2	3311	1803	5651	219	2190	2094	177	6574	18253
py_r	39126	397	363	153	22634	292	1509	4226	13445	32	4130	319	21	8234	9237
pyd_r	855	60	877	29	36610	24	29895	7799	5485	26	1300	0	2	782	1997
rust_r	16102	905	1798	515	10915	197	9327	10898	24365	256	12287	528	301	16964	54956
scp_r	24958	2684	5700	690	5434	240	8710	15871	11501	146	8075	1329	339	14350	17531
sctd_r	63	15	0	0	29	0	0	20	86	0	33	0	0	0	173
sctv_r	1678	59	163	511	5613	58	1277	2604	6321	82	4906	260	50	3684	12515
scwm_r	978	110	829	5341	422	88	3830	8499	13457	118	110	16	12	307	302
sm_r	208	584	1518	158	38238	20	28293	47597	46291	96	10423	422	835	4969	30205
sptV_r	8005	2	73	85	2943	8	1393	1811	20526	6	2625	98	5	4043	6415
st_r	0	0	32	19	4	0	12	13	107	0	307	17	2	163	103
stc_r	18	0	0	0	93	0	106	148	85	0	860	32	0	76	274
sup_r	14	0	0	0	240	4	344	33	986	0	270	71	43	518	3453
sV_r	126	0	0	29	3020	0	24	156	472	5	124	5	0	372	8810
tb_r	24351	507	388	412	10810	241	1526	3811	9009	8	8602	111	6	2148	32080
ts_r	780	7	13	43	85	22	428	513	995	4	152	30	8	1144	2164
tspc_r	74166	2781	3944	581	11355	184	10923	24945	87454	264	26989	266	235	6784	39762
tspd_r	0	0	0	0	0	0	0	0	0	0	0	0	0	0	0
uf_r	1292	0	25	4	283	0	426	424	799	6	188	37	0	191	347
vhc_r	0	0	0	0	0	0	4	0	0	0	349	0	0	0	0
VIIn_r	143	52	15	44	110	0	116	201	1015	0	129	9	0	57	505
von_r	0	0	0	0	0	0	0	0	0	0	0	0	0	0	59
vtd_r	14001	1663	1729	288	5659	54	14117	5929	9772	125	582	919	107	5064	19694
vVIIIn_r	238	0	0	0	328	0	140	125	1861	10	75	0	0	149	2165
AQ_r	4250	143	2	0	707	18	539	78	107104	91	472	764	82	9783	11401
c_r	52	0	0	0	27	0	10	8	0	0	0	0	0	10	329
chpl_r	17	0	10	28	7	145	24	5	45	1	533	10	2	0	144
SEZ_r	331	167	0	31	14	0	21	11	185	4	105	0	0	58	294
V3_r	3956	863	200	119	2942	21	7450	5328	15558	67	9744	5670	1018	13611	44339
V4_r	406	51	230	2	1151	22	1450	966	14555	56	668	596	39	2761	7832
V4r_r	2	0	0	42	47	35	44	12	343	1	7412	7	0	15	33
VL_r	327	252	41	58	81	95	161	268	1704	1	1500	28	18	234	982
IVn_r	3215	123	33	23	426	0	421	1016	1234	16	280	86	6	342	1930
fiber_tracts_r	654	147	164	927	6512	99	5475	8827	18194	96	16636	784	355	7420	61609
HPF_r	5	0	0	21	17	0	0	8	50	0	0	0	76	0	299
CTXsp_r	732	180	273	1947	56	17	1522	1102	1060	20	42	35	28	1276	15
CB_r	3017	205	82	136	3234	170	3970	3176	8928	74	3085	275	21	2369	16066
HY_r	115326	7475	14454	2863	97012	1739	264720	227818	563777	10082	701057	82526	8449	420095	1.72683e+06
MB_r	353158	58914	125254	15230	166072	3540	309941	350723	537149	10809	350467	108199	14653	421741	1.29807e+06
OLF_r	9439	3047	1678	25472	2520	535	8066	8675	17143	173	28027	709	337	11892	40171
P_r	423905	30630	58277	18033	156629	3466	304255	250011	411453	6602	362302	72854	17902	231554	855724
TH_r	94086	3530	20676	3852	107777	1663	181176	109677	254101	4611	162225	62110	33104	109015	347897
PAL_r	1127	265	458	965	5149	138	3071	3774	4447	35	11675	1457	350	4333	23682
STR_r	3796	2882	12555	8740	11519	438	29503	25502	46844	21395	466527	26530	3332	45629	188225
MY_r	248916	3639	5815	2180	135393	1613	85996	55462	240676	722	58167	3760	308	44362	146448
background_r	6355	1355	764	1530	17796	162	22352	8837	30005	434	97002	15105	3044	6148	108712

## Sheet: 4-Plxnd1 output raw data
Plxnd1 output origin data：The pixels of output fiber signals of the individual output sample
Signals in the injection site were excluded from the raw data.
	Sample ID
BrainRegion	0509 aPL	0510 aPL	0513 aPL	2767 aPL	1095 aPL	1096 mPL	1097 mPL	1098 mPL	2496 pPL	0514 pPL	2764 pPL	2769 pPL	1302 IL	1304 IL	1305 IL
FRP	2.14759e+06	21216	14086	8901	138658	720	3482	148	14070	306	497	242	5406	10221	31479
MOp	3349	9210	515	5844	348	633	1117	79	58537	4651	802	545	9690	3336	35207
MOs	687024	421142	26245	26716	3674	3522	2572	155	398056	62037	129630	4861	262104	98974	5589928
SSp	13236	43798	1222	29459	630	1421	1550	59	182498	7069	1009	1043	8135	4639	30514
SSs	12581	31819	3270	959	60	208	254	0	44302	3169	156	25	5426	4250	10237
GU	3852	3208	226	723	24	150	136	0	5293	14	51	158	142	2451	4436
VISC	34308	23850	3643	91	42	307	194	2	7685	637	40	79	1742	2800	7592
AUD	5863	25178	8647	383	26	295	47	0	95047	11598	151	9	4548	10586	2726
VIS	4840	45826	12417	3377	190	707	237	2	139693	77673	75	283	3341	1599	29277
ACAd	110824	0	62689	0	4126	13881	3493	1134	0	455144	0	0	4697330	3330380	0
ACAv	3810	6742	9407	6125	1198	1253	795	53	62630	454137	2920	14086	40161	566235	10432241
PL	0	0	454874	0	0	0	0	0	0	0	0	0	0	0	0
ILA	84160	32864	89596	8810	12460	29003	87579	19084	98531	0	11780	65041	0	0	0
ORBl	83622	20234	3567	8026	21282	68260	14216	3251	28024	3172	1408	2563	11051	30044	160170
ORBm	0	423019	2.62671e+06	0	0	0	0	0	166859	0	12186	13912	0	0	23758035
ORBvl	1.5345e+06	11953	39092	8845	0	0	119897	0	63989	139740	2047	2960	79757	123110	173134
AId	173835	58579	2442	7747	1274	2437	1655	166	7908	138	475	1199	25829	12382	146922
AIp	51592	36198	15834	348	370	5133	1231	176	2601	3016	132	244	19323	13435	63887
AIv	291534	387744	44321	3112	3414	15790	5255	813	41126	6757	763	579	130265	257598	289224
RSP	2237	29513	1243	2410	388	1819	958	45	169105	134332	182	281	12978	12876	85739
TEa	41236	49299	43183	174	0	632	110	21	76447	40704	24	66	3771	21830	16774
PERI	10116	54927	4684	23	0	222	200	0	364	1143	12	1	3248	14943	4133
ECT	55882	112328	57752	82	26	1014	135	7	29307	46593	120	42	20935	25327	12018
MOB	0	0	892	1324	55268	21021	2290	1566	93	4272	765	6076	1143	1882	14867
AOBgl	0	0	2	228	332	449	253	9	0	0	2	34	0	264	216
AOBgr	0	0	0	0	0	2	21	0	0	0	8	27	0	4	72
AOBmi	0	0	3	20	254	158	129	19	0	0	0	42	0	0	0
AON	18914	31563	11838	5816	2184	10134	5546	814	48710	30884	771	1040	49515	34295	604329
TTd	1011	1395	817	147	588	1402	504	676	8805	0	122	129	51115	330659	456181
TTv	11691	24050	4954	1315	358	1540	565	77	22505	6458	77	117	4131	3116	40175
DP	11033	4140	719	7314	2820	10886	602	1174	2184	0	2391	2230	408779	1884063	7.71262e+06
PIR	47407	302842	36299	3458	3978	13352	5471	727	46990	9122	997	333	33369	103085	84069
NLOT1	0	0	51	33	0	31	0	0	0	49	0	17	611	93	232
NLOT2	578	77	430	282	30	861	4	0	0	44	0	17	820	236	981
NLOT3	974	1052	678	247	20	107	2	0	0	28	28	16	179	75	1315
COAa	234	7316	728	194	6	604	52	14	0	1491	54	15	1209	2248	8965
COApl	718	1697	4921	15	34	1337	22	10	0	811	0	6	7349	5456	5852
COApm	0	1091	2087	24	0	20	10	11	0	233	0	0	6390	2878	1244
PAA	2946	6158	1697	59	0	286	42	0	46	449	0	10	5964	4595	12337
TR	1359	13871	2890	27	4	173	2	0	0	13	30	0	7378	2951	33
CA1	0	15	66	117	0	0	30	24	6	12	0	7	1865	33	175
CA2	0	0	10	51	0	0	0	15	0	0	0	0	0	0	14
CA3	10	0	25	265	0	19	296	21	195	18	14	1	3	48	40
DG	0	0	2	594	0	99	332	29	2	582	41	60	53	4	218
FC	0	0	0	0	0	0	0	0	0	0	4	0	0	0	0
IG	6499	5036	1023	4413	0	42	6	76	481	2173	3062	3860	98	4	8387
ENTl	31117	71445	33136	25	140	3102	500	144	760	7537	367	36	17772	15134	13482
ENTm	0	328	1005	369	0	424	147	0	247	1087	132	10	1331	1662	0
PAR	0	14	0	79	6	4	16	2	9	120	12	21	9	15	0
POST	0	322	3	107	0	0	24	0	759	450	0	19	22	4	0
PRE	0	0	0	119	0	0	6	4	0	4	2	8	1	0	0
SUB	0	11	0	66	0	67	25	23	0	315	10	4	34	23	58
APr	0	46	0	15	0	0	54	0	15	29	4	3	0	7	0
HATA	0	0	0	2	0	6	296	34	0	0	0	1	11	5	0
ProS	0	0	0	5	0	0	26	0	5	0	0	5	1662	553	12
CLA	31127	28886	7429	1956	54	146	0	4	7999	4828	452	1546	2813	4537	8302
EPd	56654	79787	32215	4716	1726	5901	1373	259	10895	13790	636	1424	9751	23147	26339
EPv	82605	25700	17473	2053	174	809	467	21	3185	766	280	586	1313	1815	7402
LA	41010	20570	14096	1095	78	444	253	36	1166	23653	141	121	10606	9484	5116
BLAa	143513	632437	51517	9977	58	2041	578	29	19075	58015	2712	7087	8753	18003	106304
BLAp	15281	20372	37766	4301	84	1456	335	19	487	30461	399	515	8279	17470	19914
BLAv	10991	13166	14241	303	0	423	44	0	41	315	47	79	5704	3219	9711
BMAa	12070	51810	8191	1108	36	836	131	21	663	3547	190	507	3261	4193	15776
BMAp	2053	62613	21509	433	16	544	89	2	344	35246	586	600	7729	18406	18289
PA	0	764	2104	1	0	139	6	0	0	180	0	97	3344	7268	9232
CP	3.77594e+06	2.5992e+06	138177	533701	59590	134870	68597	10138	3040383	368228	65217	193249	1787406	1631264	10411056
ACB	2.09586e+06	2.92465e+06	348723	65749	19094	67992	25216	1994	277013	184093	6724	14107	1429891	1537800	5.0874e+06
FS	33794	20839	6499	1734	844	954	599	20	335	1809	130	244	1636	2942	4785
OT	335189	1.35902e+06	174554	7086	1680	9183	1044	223	23097	31241	576	635	358027	182134	172548
LSc	0	0	9	1	4	28	2	0	4	40	2	0	10	79	534
LSr	311	134	212	16	68	202	122	29	2221	3268	158	162	3060	13874	9971
LSv	25	22	14	4	8	10	41	0	246	28	0	13	50	528	70
SF	0	0	0	19	0	20	79	2	10	14	3	0	70	55	3512
SH	229	2175	1277	1	0	19	2	0	0	352	65	28	6336	56999	10158
AAA	4852	7142	1203	660	116	628	242	188	30	1003	171	422	997	2556	3989
BA	0	0	4	3	0	7	0	0	0	0	0	0	0	0	23
CEAc	8870	60677	1392	0	38	103	5	0	7679	1604	76	318	124	492	1579
CEAl	1901	1427	135	0	22	60	2	0	7	476	1	197	147	222	589
CEAm	5119	11989	3082	480	54	560	298	17	110	1598	191	294	825	2758	5171
IA	13212	37162	1818	101	18	177	43	18	1009	647	108	560	700	1120	3792
MEA	214	1913	1137	1626	346	1448	398	21	0	3951	7	279	2084	9706	7649
GPe	6673	1044	74	31987	706	2799	1435	380	4	98	8133	342	3954	10091	4171
GPi	57	106	5	8420	270	326	1443	268	0	1019	3677	825	375	1087	502
SI	512284	997092	212582	16645	4654	15870	5952	617	18603	70898	2183	4559	194668	391431	255610
MA	1962	2125	1020	1078	116	189	147	37	21	291	148	61	1023	2085	1058
MS	5	19	20	55	12	45	45	20	6	62	16	24	795	355	1617
NDB	50	2641	320	1656	112	1128	160	41	10	3236	138	235	3983	3116	6398
TRS	0	0	0	1	0	110	235	3	0	0	0	0	41	87	500
BST	323	150	94	965	510	705	988	70	288	174	733	2437	9927	6505	59584
BAC	0	0	2	9	0	0	0	0	0	0	1	0	0	0	4
FRP_r	169846	28758	2353	3525	488	1113	615	105	2732	513	279	236	2277	1374	3679
MOp_r	3534	6080	498	10462	38	724	515	25	27245	770	998	200	1835	994	27103
MOs_r	266016	104538	7811	15902	388	1720	653	53	250558	14462	2465	1054	4424	2731	50944
SSp_r	6934	9874	392	34475	8	1213	788	12	21195	3066	1195	429	5080	3480	9597
SSs_r	3816	8923	858	617	26	271	126	10	12788	608	292	9	597	80	319
GU_r	4083	3462	131	441	0	40	100	0	6902	5	86	26	296	98	2933
VISC_r	26332	20639	4053	34	12	113	111	0	9179	940	92	140	1195	31	1264
AUD_r	6282	9367	5193	66	12	30	9	0	13163	18812	36	102	393	1065	170
VIS_r	1021	10734	425	4004	0	76	54	0	15463	14503	10	61	328	361	635
ACAd_r	105268	158044	13804	15707	242	3116	336	136	653297	183595	1900	4051	9583	5189	144220
ACAv_r	916	5264	5456	5013	98	951	61	14	69874	158658	1376	6139	4360	5612	36542
PL_r	2.09662e+06	858321	151104	106654	2552	19607	6391	287	483194	335912	8602	31145	384715	175505	1880467
ILA_r	47743	96172	55818	9494	17990	37187	14054	1351	58355	22745	2170	8325	967046	527466	1835921
ORBl_r	99006	92055	4613	16593	9800	25540	7246	738	25755	9546	701	738	15132	9197	24709
ORBm_r	304148	204832	299700	17308	11174	83960	11869	1215	335657	265631	2008	4615	956958	490327	1704465
ORBvl_r	96242	71494	24614	3374	14026	45942	15359	1756	32290	156835	304	756	8850	33467	50565
AId_r	565538	528879	3716	14899	1104	4865	1354	131	38033	7573	1411	1142	19851	3726	86873
AIp_r	106826	62726	15536	1356	132	2184	669	14	22660	13169	165	175	1928	1400	9469
AIv_r	410954	686838	51542	9954	1946	11840	3032	195	68107	18699	718	725	82168	43169	61001
RSP_r	102	5294	4910	2940	4	579	5970	49	35801	26578	124	68	16816	6660	8869
TEa_r	23778	25647	41567	216	8	358	84	0	67536	33258	12	50	1113	139	5864
PERI_r	8349	24978	6206	369	0	98	61	0	21138	2259	24	9	740	53	314
ECT_r	56166	78518	70886	420	96	540	30	12	57145	28233	129	98	651	2221	1916
MOB_r	0	577	93	2347	332	2781	1183	617	0	260	1042	6498	1939	2209	9873
AOBgl_r	0	0	4	15	0	154	36	24	0	0	0	29	0	39	22
AOBgr_r	0	0	0	1	0	7	2	0	0	0	6	46	53	0	16
AOBmi_r	0	0	0	1	12	50	12	2	0	0	0	0	0	21	4
AON_r	19565	37365	21625	12863	586	5658	1117	84	32954	14446	1122	1240	14765	21385	78133
TTd_r	1211	1195	1895	150	34	430	214	660	18620	4598	331	148	590	3994	1395
TTv_r	15625	21173	12290	1827	96	1162	234	14	36758	1351	54	108	1820	2178	9001
DP_r	10511	24358	1041	2679	1622	12495	118	2626	9128	2881	209	1085	863	1129	9587
PIR_r	51821	110221	34181	7147	1162	8923	2217	230	9338	8011	805	119	6870	30894	9162
NLOT1_r	0	0	7	31	0	0	0	0	6	17	0	0	0	0	0
NLOT2_r	419	415	50	38	0	3	0	0	4	0	0	0	0	14	635
NLOT3_r	121	684	26	11	0	0	0	0	0	0	0	0	39	0	5
COAa_r	40	2804	67	33	0	55	0	0	405	6	1	0	51	12	33
COApl_r	37	320	486	7	0	27	0	0	154	4	0	0	46	96	3528
COApm_r	4	0	146	8	0	10	3	0	0	6	0	0	1793	178	2
PAA_r	374	4716	877	183	0	42	12	0	753	0	0	0	146	119	249
TR_r	0	3417	582	25	86	0	0	0	0	0	0	0	1	55	0
CA1_r	0	13	15	98	0	32	11	0	40	206	17	5	32	40	150
CA2_r	0	0	2	44	0	0	0	0	0	0	0	0	0	0	0
CA3_r	0	8	16	567	0	20	237	24	8	16	1	1	112	13	200
DG_r	0	0	10	445	0	24	198	13	2	14	33	32	37	78	184
FC_r	0	0	0	2	0	0	0	0	0	0	0	0	0	0	0
IG_r	3382	1294	599	6186	0	161	37	109	712	1027	679	4067	230	71	4601
ENTl_r	17418	102485	70117	506	12	636	85	0	28844	20657	151	212	1358	4299	1994
ENTm_r	0	132	2160	298	0	34	73	0	1105	1392	118	1	19	6293	0
PAR_r	0	2	0	112	0	0	2	46	0	22	4	30	0	6	0
POST_r	0	0	0	510	0	2	16	0	0	0	24	1	0	9	0
PRE_r	0	0	0	169	0	0	0	0	0	32	1	15	36	0	0
SUB_r	0	41	0	116	0	2	44	0	0	216	0	2	55	65	10
APr_r	0	24	0	23	0	0	0	0	0	0	0	0	0	392	0
HATA_r	0	0	0	14	0	0	41	0	0	0	0	0	0	0	0
ProS_r	0	0	0	14	0	2	7	0	2	39	0	1	0	8	4
CLA_r	90194	112026	14222	7369	28	87	14	0	47192	46573	463	1290	5932	3619	7375
EPd_r	43375	110811	52119	9994	272	5215	661	52	5258	27811	506	1038	8896	8712	7110
EPv_r	19755	33561	4794	1421	40	160	39	7	1446	172	11	26	212	825	645
LA_r	21215	9828	22241	931	0	104	72	15	1770	15225	90	68	861	1187	1529
BLAa_r	125601	148981	37606	2072	12	322	28	6	7532	26090	27	836	1307	4328	3896
BLAp_r	10937	7818	21941	765	16	34	23	0	17	6132	2	140	954	914	400
BLAv_r	12730	2904	3868	6	4	24	10	0	471	91	0	0	203	1926	1738
BMAa_r	6994	16641	3624	33	10	8	11	0	922	107	1	25	324	447	2610
BMAp_r	2146	10474	12063	78	0	102	9	0	339	2698	0	133	734	375	959
PA_r	62	0	477	6	0	9	2	0	0	0	0	2	570	1336	106
CP_r	1.59298e+06	1.57209e+06	79037	241142	8826	33399	8536	519	1.20502e+06	164252	16746	23529	124488	69936	274895
ACB_r	1.1069e+06	1.37652e+06	193206	34812	2424	17113	4978	223	136107	105984	1670	5862	142303	126647	215958
FS_r	22023	6470	1163	307	42	130	36	0	75	178	65	60	183	268	525
OT_r	142431	533122	97733	6721	278	4410	763	66	6047	26298	129	314	15132	14414	23115
LSc_r	0	0	2	5	0	0	0	0	15	0	0	0	67	30	197
LSr_r	212	106	131	32	34	157	43	9	663	269	87	65	428	1561	1894
LSv_r	14	54	62	21	0	0	0	0	469	8	5	0	59	36	16
SF_r	0	0	0	6	4	0	6	3	0	2	1	0	0	34	80
SH_r	949	1130	499	172	0	15	23	7	85	40	0	0	10665	72175	23354
AAA_r	1589	1372	176	374	8	169	24	0	0	92	2	8	192	228	144
BA_r	0	0	6	0	0	0	2	0	0	0	0	0	0	0	0
CEAc_r	3906	14715	1636	169	6	300	14	0	5525	752	2	87	30	345	233
CEAl_r	571	914	493	180	0	274	2	0	1427	267	0	2	20	245	52
CEAm_r	469	2116	155	155	0	58	18	4	1848	13	2	5	82	708	110
IA_r	13228	31708	908	277	0	5	2	0	434	72	15	103	81	369	43
MEA_r	0	817	305	112	0	24	103	4	0	0	4	16	525	196	397
GPe_r	9951	2265	23	651	0	20	23	0	8289	5	9	108	457	642	388
GPi_r	53	19	0	144	0	4	7	0	0	0	11	63	193	356	70
SI_r	204787	396138	122321	5498	310	3132	633	25	9147	29042	317	401	13410	19212	24096
MA_r	2023	360	28	220	0	8	42	0	15	54	22	35	435	578	695
MS_r	10	0	0	37	0	18	28	4	26	12	6	24	180	91	380
NDB_r	27	146	13	434	0	194	70	2	13	277	35	39	245	188	958
TRS_r	0	0	0	2	0	2	37	0	0	4	0	0	17	78	27
BST_r	861	319	32	21	0	0	16	4	18	10	44	33	1213	442	2043
BAC_r	0	0	0	0	0	0	0	0	0	3	2	0	34	0	9
	2.06487e+07	1.90929e+07	6.3172e+06	1.47128e+06	421100	803979	464418	56643	9.14589e+06	4187246	317223	462161	12661300	12625626	72800875
